# Supplementary material for: Astrocyte-Secreted Factors Selectively Alter Neural Stem and Progenitor Cell Proliferation in the Fragile X Mouse
Source: Front Cell Neurosci. 2016 May 18;10:126. doi: 10.3389/fncel.2016.00126 (PMC4870401; doi:10.3389/fncel.2016.00126)
Supplement: Supplementary file 5 [file Data_Sheet_1.XLS]

## Sheet: Protein Peptide Summary
2015_03
DOLA150401
Analysis Information
	Report Type			Protein-Peptide Summary by Spot						Analysis Type					Combined (MS+MS/MS)
	Sample Set Name			DOLA150401						Database					SwissProt
	Analysis Name			mouse						Creation Date
	Reported By									Last Modified
		MS Acq. : Proc. Methods				(Unspecified) : (Unspecified)
		Interpretation Method				(Unspecified)
Gel Idx/Pos			102/E1						Instr./Gel Origin			BA2060/150407A								Process Status		Analysis Succeeded
Plate [#] Name			[1] 22762						Instrument Sample Name											Spectra		11
Rank		Protein Name						Accession No.		Protein MW		Protein		Pep.		Protein		Protein	Total Ion	Total Ion
												PI		Count		Score		Score	Score	C. I. %
																		C. I. %
	1	Leucine-rich repeat-containing protein 4B OS=Mus						LRC4B_MOUSE		76107.6	6.82			12		36		0
		musculus GN=Lrrc4b PE=1 SV=1
		Peptide Information
		Calc. Mass		Obsrv. Mass	± da	± ppm	Start	End	Sequence						Ion	C. I. %		Modification					Rank	Result Type
							Seq.	Seq.							Score
		804.421	804.276		-0.1455	-181	543	549	SSRPTEK															Mascot
		842.43	842.49		0.0597	71	1	7	MAQAHIR									Oxidation (M)[1]						Mascot
		1165.58	1165.69		0.113	97	565	574	DLDDVMKTTK															Mascot
		1165.58	1165.69		0.113	97	565	574	DLDDVMKTTK															Mascot
		1168.59	1168.66		0.0718	61	213	222	YLNLGMCNLK															Mascot
		1475.77	1475.7		-0.0697	-47	600	611	QHQLHKHHGPTR															Mascot
		1567.84	1567.69		-0.1468	-94	260	272	LWLMHAQVATIER															Mascot
		1881.02	1880.86		-0.1601	-85	684	701	GPGLNSIHEPLLFKSGSK															Mascot
		2230.02	2230.09		0.0715	32	330	349	ETVPSNTTCCARCHAPA									Carbamidomethyl (C)[9,10,13]						Mascot
									GLK
		2748.37	2748.22		-0.1477	-54	670	697	AHYGGNPGGGCGAKGP															Mascot
									GLNSIHEPLLFK
		2748.37	2748.22		-0.1477	-54	670	697	AHYGGNPGGGCGAKGP															Mascot
									GLNSIHEPLLFK
		2779.51	2779.86		0.3457	124	575	598	IIIGCFVAITFMAAVMLVAF									Carbamidomethyl (C)[5], Oxidation (M)[12,16]						Mascot
									YKLR
		2914.38	2914.4		0.022	8	308	329	VHLNHNPWHCNCDVLWL									Carbamidomethyl (C)[10,12]						Mascot
									SWWLK
		3324.79	3324.61		-0.1843	-55	8	37	GSPCPLLPPGRMSWPH									Oxidation (M)[12]						Mascot
									GALLLLWLFSPPLR
	2	Protein FAM178A OS=Mus musculus GN=Fam178a						F178A_MOUSE		143881	9.34			17		36		0
		PE=2 SV=2
		Peptide Information
		Calc. Mass		Obsrv. Mass	± da	± ppm	Start	End	Sequence						Ion	C. I. %		Modification					Rank	Result Type
							Seq.	Seq.							Score
		850.398	850.5		0.1024	120	423	429	MDISQEK															Mascot
		864.457	864.485		0.0279	32	350	356	TYHTKSK															Mascot
		870.461	870.516		0.055	63	1228	1234	HVKCDIR															Mascot
		870.461	870.516		0.055	63	1228	1234	HVKCDIR															Mascot
		996.497	996.545		0.0477	48	478	485	RPDTSHQR															Mascot
		1475.87	1475.7		-0.1703	-115	411	422	LYLGRVISQLWK															Mascot
		1479.78	1479.75		-0.0321	-22	133	144	RPCMSLSKYLPK									Carbamidomethyl (C)[3]						Mascot
		1487.76	1487.75		-0.018	-12	335	346	RTEELCGLRPEK									Carbamidomethyl (C)[6]						Mascot
		1493.76	1493.68		-0.0796	-53	25	39	CHLRPGSTAPAAAGK									Carbamidomethyl (C)[1]						Mascot
		1567.68	1567.69		0.0101	6	517	532	SSADSAPSNAGHHSSR															Mascot
		1639.76	1639.88		0.1241	76	316	330	SSSDSWELSGSKQNK															Mascot
		1794.92	1794.75		-0.1659	-92	1120	1134	QCLSLVMMSKLLDEK									Carbamidomethyl (C)[2]						Mascot
		1794.92	1794.75		-0.1659	-92	1120	1134	QCLSLVMMSKLLDEK									Carbamidomethyl (C)[2]						Mascot
		2141.92	2141.99		0.0694	32	373	390	VYQTHCTEDSWWCSAL															Mascot
									GR
		2141.92	2141.99		0.0694	32	373	390	VYQTHCTEDSWWCSAL															Mascot
									GR
		2225.07	2225.04		-0.0268	-12	4	24	RCMPARPGFPSSPAPGS									Carbamidomethyl (C)[2], Oxidation (M)[3]						Mascot
									SPPR
		2225.07	2225.04		-0.0268	-12	4	24	RCMPARPGFPSSPAPGS									Carbamidomethyl (C)[2], Oxidation (M)[3]						Mascot
									SPPR
		2661.39	2661.19		-0.1975	-74	728	752	SLEEIMALNFSRTPTTSG															Mascot
									KPPAVSK
		2677.39	2677.18		-0.2056	-77	728	752	SLEEIMALNFSRTPTTSG									Oxidation (M)[6]						Mascot
									KPPAVSK
		2720.39	2720.19		-0.1968	-72	918	941	MMSVHTDCIVSVQILSTL															Mascot
									MEITIR
		2807.24	2807.21		-0.0273	-10	373	397	VYQTHCTEDSWWCSAL															Mascot
									GRHSQGAGK
		2807.24	2807.21		-0.0273	-10	373	397	VYQTHCTEDSWWCSAL															Mascot
									GRHSQGAGK
		2921.28	2921.24		-0.041	-14	373	397	VYQTHCTEDSWWCSAL									Carbamidomethyl (C)[6,13]						Mascot
									GRHSQGAGK
		3354.71	3354.6		-0.1079	-32	914	941	WLFRMMSVHTDCIVSVQI									Oxidation (M)[5,6]						Mascot
									LSTLMEITIR
	3	Multidrug resistance protein 1B OS=Mus musculus						MDR1B_MOUSE		140905	8.51			6		35		0	35	97.121
		GN=Abcb1b PE=1 SV=1
		Peptide Information
		Calc. Mass		Obsrv. Mass	± da	± ppm	Start	End	Sequence						Ion	C. I. %		Modification					Rank	Result Type
							Seq.	Seq.							Score
		864.461	864.485		0.0244	28	624	630	LVMTQTR									Oxidation (M)[3]						Mascot
		882.516	882.521		0.0053	6	1001	1008	VSASHIIR															Mascot
		1334.67	1334.82		0.1508	113	1061	1074	GQTLALVGSSGCGK									Carbamidomethyl (C)[12]						Mascot
		1794.92	1794.75		-0.1688	-94	807	824	NSTGSLTTRLASDASSVK					35		97.121								Mascot
		1794.92	1794.75		-0.1688	-94	807	824	NSTGSLTTRLASDASSVK															Mascot
		2720.51	2720.19		-0.324	-119	1224	1248	TCIVIAHRLSTIQNADLIVV															Mascot
									IENGK
		2831.57	2831.1		-0.4663	-165	464	488	YLREIIGVVSQEPVLFATT															Mascot
									IAENIR
	4	Transmembrane emp24 domain-containing protein 3						TMED3_MOUSE		25448.7	5.62			6		30		0
		OS=Mus musculus GN=Tmed3 PE=2 SV=1
		Peptide Information
		Calc. Mass		Obsrv. Mass	± da	± ppm	Start	End	Sequence						Ion	C. I. %		Modification					Rank	Result Type
							Seq.	Seq.							Score
		804.385	804.276		-0.1091	-136	176	182	AEDLNSR															Mascot
		1051.47	1051.66		0.1879	179	88	95	QYDSFTYK															Mascot
		1219.61	1219.63		0.0188	15	157	166	TVIDSQTHYR															Mascot
		2045.04	2044.97		-0.0741	-36	138	156	VTALTQMESACVTIHEAL															Mascot
									K
		2691.2	2691.19		-0.0095	-4	55	77	FSLDYQVITGGHYDVDCY															Mascot
									VEDPR
		2691.2	2691.19		-0.0095	-4	55	77	FSLDYQVITGGHYDVDCY															Mascot
									VEDPR
		2748.22	2748.22		-0.0049	-2	55	77	FSLDYQVITGGHYDVDCY									Carbamidomethyl (C)[17]						Mascot
									VEDPR
		2748.22	2748.22		-0.0049	-2	55	77	FSLDYQVITGGHYDVDCY									Carbamidomethyl (C)[17]						Mascot
									VEDPR
		3339.88	3339.63		-0.2495	-75	1	29	MVHEAPHASSFQMLLQL															Mascot
									LLLLLLRAEPLR
	5	Spermatogenesis-associated protein 22 OS=Mus						SPT22_MOUSE		40138.4	9.62			4		30		0	22	37.151
		musculus GN=Spata22 PE=1 SV=1
		Peptide Information
		Calc. Mass		Obsrv. Mass	± da	± ppm	Start	End	Sequence						Ion	C. I. %		Modification					Rank	Result Type
							Seq.	Seq.							Score
		870.504	870.516		0.0121	14	209	216	TVLGDIPR					22		37.151								Mascot
		870.504	870.516		0.0121	14	209	216	TVLGDIPR															Mascot
		1639.82	1639.88		0.0572	35	154	167	QFQTPEFPNLPGHK															Mascot
		1838.91	1838.85		-0.0584	-32	283	297	DGKNILPCVFYEIDR									Carbamidomethyl (C)[8]						Mascot
		2914.44	2914.4		-0.04	-14	323	349	CVSVRPASASEQKTFQA															Mascot
									FVTIADAEMK
	6	Caspase-3 OS=Mus musculus GN=Casp3 PE=1 SV=1						CASP3_MOUSE		31454.4	6.45			8		29		0
		Peptide Information
		Calc. Mass		Obsrv. Mass	± da	± ppm	Start	End	Sequence						Ion	C. I. %		Modification					Rank	Result Type
							Seq.	Seq.							Score
		1567.8	1567.69		-0.1016	-65	6	19	TSVDSKSINNFEVK															Mascot
		1940.94	1940.85		-0.0846	-44	65	82	SGTDVDAANLRETFMGL									Oxidation (M)[15]						Mascot
									K
		1993.97	1993.91		-0.0597	-30	89	105	NDLTREDILELMDSVSK									Oxidation (M)[12]						Mascot
		2142.08	2141.99		-0.0901	-42	261	277	QIPCIVSMLTKELYFYH									Carbamidomethyl (C)[4]						Mascot
		2142.08	2141.99		-0.0901	-42	261	277	QIPCIVSMLTKELYFYH					1		0		Carbamidomethyl (C)[4]						Mascot
		2280.1	2280.1		-0.0007	0	39	57	MDYPEMGICIIINNKNFHK															Mascot
		2284.13	2284.1		-0.028	-12	211	229	DGSWFIQSLCSMLKLYA									Carbamidomethyl (C)[10]						Mascot
									HK
		2300.12	2300.1		-0.0188	-8	211	229	DGSWFIQSLCSMLKLYA									Carbamidomethyl (C)[10], Oxidation (M)[12]						Mascot
									HK
		2720.36	2720.19		-0.1712	-63	112	137	SSFVCVILSHGDEGVIYG															Mascot
									TNGPVELK
		3349.47	3349.48		0.0112	3	157	186	LFIIQACRGTELDCGIETD									Carbamidomethyl (C)[7], Oxidation (M)[26]						Mascot
									SGTDEEMACQK
	7	Prolyl 3-hydroxylase 2 OS=Mus musculus GN=Leprel1						P3H2_MOUSE		80103.6	5.57			12		28		0
		PE=2 SV=1
		Peptide Information
		Calc. Mass		Obsrv. Mass	± da	± ppm	Start	End	Sequence						Ion	C. I. %		Modification					Rank	Result Type
							Seq.	Seq.							Score
		842.423	842.49		0.0671	80	21	28	GGPQDGRR															Mascot
		864.483	864.485		0.0027	3	501	508	FEGATVLK															Mascot
		1165.64	1165.69		0.0535	46	512	521	FGYEGRVPLK															Mascot
		1165.64	1165.69		0.0535	46	512	521	FGYEGRVPLK															Mascot
		1168.49	1168.66		0.1625	139	115	123	CSRSCQSQR									Carbamidomethyl (C)[1,5]						Mascot
		1219.7	1219.63		-0.0791	-65	153	162	AYIKLNQLEK															Mascot
		2044.98	2044.97		-0.0126	-6	406	425	VPSGVNMDGAEVHGLS									Oxidation (M)[7,17]						Mascot
									MGKK
		2299.97	2300.1		0.1267	55	227	243	YFEQALREYFNEDMECR									Carbamidomethyl (C)[16]						Mascot
		2691.19	2691.19		0.001	0	568	590	NDLSHPIHADNCLLDPEA									Carbamidomethyl (C)[12]						Mascot
									NECWK
		2691.25	2691.19		-0.054	-20	262	284	GGLYEAIADHYMQVLVC									Carbamidomethyl (C)[17]						Mascot
									QHECVR
		2720.26	2720.19		-0.0669	-25	536	557	IVESYFMLNSTLYFSYTH									Oxidation (M)[7]						Mascot
									MVCR
		2748.21	2748.22		0.0056	2	568	590	NDLSHPIHADNCLLDPEA									Carbamidomethyl (C)[12,21]						Mascot
									NECWK
		2748.27	2748.22		-0.0493	-18	262	284	GGLYEAIADHYMQVLVC									Carbamidomethyl (C)[17,21]						Mascot
									QHECVR
		2921.37	2921.24		-0.1237	-42	535	557	KIVESYFMLNSTLYFSYT									Carbamidomethyl (C)[22], Oxidation (M)[8,20]						Mascot
									HMVCR
		3337.69	3337.62		-0.0696	-21	293	319	LSPIENFLPLHYDYLQFAY															Mascot
									YRVGEYVK
		3337.69	3337.62		-0.0696	-21	293	319	LSPIENFLPLHYDYLQFAY															Mascot
									YRVGEYVK
	8	Transcription factor EC OS=Mus musculus GN=Tfec						TFEC_MOUSE		35121.7	6.33			4		27		0	17	0
		PE=1 SV=1
		Peptide Information
		Calc. Mass		Obsrv. Mass	± da	± ppm	Start	End	Sequence						Ion	C. I. %		Modification					Rank	Result Type
							Seq.	Seq.							Score
		842.416	842.49		0.0743	88	124	129	YNINYR															Mascot
		850.336	850.5		0.164	193	140	146	SNDPDMR									Oxidation (M)[6]						Mascot
		870.529	870.516		-0.013	-15	132	139	ELGTLIPK					17		0								Mascot
		870.529	870.516		-0.013	-15	132	139	ELGTLIPK															Mascot
		3808.74	3808.68		-0.065	-17	15	52	AQPPAASCMPLAEHEPM															Mascot
									SPDSDAGCAGNPFTNLL
									ALGK
	9	Epidermal retinol dehydrogenase 2 OS=Mus musculus						RDHE2_MOUSE		34171	8.52			7		27		0
		GN=Sdr16c5 PE=2 SV=1
		Peptide Information
		Calc. Mass		Obsrv. Mass	± da	± ppm	Start	End	Sequence						Ion	C. I. %		Modification					Rank	Result Type
							Seq.	Seq.							Score
		856.42	856.499		0.0786	92	145	151	SFDVNFK															Mascot
		1051.51	1051.66		0.1522	145	1	9	MSQNLESVK									Oxidation (M)[1]						Mascot
		1168.64	1168.66		0.0137	12	218	227	TTIVCPFFIK															Mascot
		1439.62	1439.77		0.148	103	133	144	NFLDCPDDLMEK															Mascot
		1838.87	1838.85		-0.0218	-12	75	91	EANDETHQLAREAGAAR															Mascot
		2239.33	2239.06		-0.2763	-123	55	74	LLALQFARLGAVLVLWDV															Mascot
									NK
		2297.1	2297.11		0.012	5	218	237	TTIVCPFFIKTGMFEGCTT									Carbamidomethyl (C)[5], Oxidation (M)[13]						Mascot
									K
	10	Metabotropic glutamate receptor 7 OS=Mus musculus						GRM7_MOUSE		102153	8.2			9		27		0
		GN=Grm7 PE=2 SV=1
		Peptide Information
		Calc. Mass		Obsrv. Mass	± da	± ppm	Start	End	Sequence						Ion	C. I. %		Modification					Rank	Result Type
							Seq.	Seq.							Score
		864.424	864.485		0.0609	70	105	111	ILDTCSR									Carbamidomethyl (C)[5]						Mascot
		870.552	870.516		-0.0355	-41	294	301	QILAAAKR					12		0								Mascot
		870.552	870.516		-0.0355	-41	294	301	QILAAAKR															Mascot
		1838.93	1838.85		-0.0731	-40	517	532	EIPPSVCTLPCKPGQR									Carbamidomethyl (C)[7,11]						Mascot
		2045.14	2044.97		-0.1758	-86	150	170	VVGVIGASGSSVSIMVAN									Oxidation (M)[15]						Mascot
									ILR
		2280.17	2280.1		-0.0686	-30	234	255	GVESFTQISKEAGGLCIA															Mascot
									QSVR
		2663.39	2663.2		-0.1829	-69	45	71	IEGDVTLGGLFPVHAKGP															Mascot
			2663.2																					Mascot
									SGVPCGDIK
		2663.39	2663.2		-0.1829	-69	45	71	IEGDVTLGGLFPVHAKGP															Mascot
									SGVPCGDIK
		2720.41	2720.19		-0.2188	-80	45	71	IEGDVTLGGLFPVHAKGP									Carbamidomethyl (C)[23]						Mascot
									SGVPCGDIK
		3347.65	3347.55		-0.0994	-30	16	44	FPCCVLEVLLCVLAAAAR									Carbamidomethyl (C)[3,4,11], Oxidation						Mascot
									GQEMYAPHSIR									(M)[22]
		3349.73	3349.48		-0.2476	-74	749	778	CDITDLQIICSLGYSILLMV															Mascot
									TCTVYAIKTR
		3795.04	3794.67		-0.3764	-99	627	659	ELSYVLLTGIFLCYIITFLMI															Mascot
									AKPDVAVCSFRR
		3795.04	3795.65		0.6099	161	627	659	ELSYVLLTGIFLCYIITFLMI															Mascot
									AKPDVAVCSFRR
Gel Idx/Pos			103/E2						Instr./Gel Origin			BA2060/150407A								Process Status		Analysis Succeeded
Plate [#] Name			[1] 22762						Instrument Sample Name											Spectra		11
Rank		Protein Name						Accession No.		Protein MW		Protein		Pep.		Protein		Protein	Total Ion	Total Ion
												PI		Count		Score		Score	Score	C. I. %
																		C. I. %
	1	Transcription factor EC OS=Mus musculus GN=Tfec						TFEC_MOUSE		35121.7	6.33			4		54		92.713	44	99.549
		PE=1 SV=1
		Peptide Information
		Calc. Mass		Obsrv. Mass	± da	± ppm	Start	End	Sequence						Ion	C. I. %		Modification					Rank	Result Type
							Seq.	Seq.							Score
		842.415	842.491		0.0757	90	124	129	YNINYR															Mascot
		850.336	850.507		0.1707	201	140	146	SNDPDMR									Oxidation (M)[6]						Mascot
		870.529	870.519		-0.0099	-11	132	139	ELGTLIPK															Mascot
		870.529	870.519		-0.0099	-11	132	139	ELGTLIPK					44		99.549								Mascot
		3808.74	3808.66		-0.0865	-23	15	52	AQPPAASCMPLAEHEPM															Mascot
									SPDSDAGCAGNPFTNLL
									ALGK
	2	Microphthalmia-associated transcription factor OS=Mus						MITF_MOUSE		58590.2	5.93			4		52		89.707	44	99.549
		musculus GN=Mitf PE=1 SV=3
		Peptide Information
		Calc. Mass		Obsrv. Mass	± da	± ppm	Start	End	Sequence						Ion	C. I. %		Modification					Rank	Result Type
							Seq.	Seq.							Score
		850.336	850.507		0.1707	201	341	347	SNDPDMR									Oxidation (M)[6]						Mascot
		870.529	870.519		-0.0099	-11	333	340	ELGTLIPK															Mascot
		870.529	870.519		-0.0099	-11	333	340	ELGTLIPK					44		99.549								Mascot
		1475.6	1475.72		0.1225	83	205	217	AESECPGMNTHSR									Carbamidomethyl (C)[5]						Mascot
		2210.92	2211.03		0.1158	52	199	217	FEEQSRAESECPGMNTH									Oxidation (M)[14]						Mascot
									SR
	3	Transcription factor 4 OS=Mus musculus GN=Tcf4						ITF2_MOUSE		71580.3	6.67			6		49		80.834
		PE=1 SV=1
		Peptide Information
		Calc. Mass		Obsrv. Mass	± da	± ppm	Start	End	Sequence						Ion	C. I. %		Modification					Rank	Result Type
							Seq.	Seq.							Score
		870.479	870.519		0.0404	46	626	632	ERNLNPK															Mascot
		870.479	870.519		0.0404	46	626	632	ERNLNPK					23		44.186								Mascot
		930.5	930.508		0.0079	8	385	391	IEDRLER															Mascot
		1051.59	1051.67		0.0786	75	392	400	LDDAIHVLR															Mascot
		1627.86	1627.7		-0.1563	-96	158	171	RPLHSSAMEVQTKK					16		0		Oxidation (M)[8]						Mascot
		1627.86	1627.7		-0.1563	-96	158	171	RPLHSSAMEVQTKK									Oxidation (M)[8]						Mascot
		2211.12	2211.03		-0.0805	-36	84	103	DLGSHDNLSPPFVNSRIQ															Mascot
									SK
		3349.49	3349.5		0.0034	1	70	99	NYGDGTPYDHMTSRDLG															Mascot
									SHDNLSPPFVNSR
	4	Glycerol-3-phosphate dehydrogenase [NAD(+)],						GPDA_MOUSE		37548.4	6.75			7		46		59.956
		cytoplasmic OS=Mus musculus GN=Gpd1 PE=1 SV=3
		Peptide Information
		Calc. Mass		Obsrv. Mass	± da	± ppm	Start	End	Sequence						Ion	C. I. %		Modification					Rank	Result Type
							Seq.	Seq.							Score
		870.479	870.519		0.0404	46	297	304	LQGPQTAR															Mascot
		870.479	870.519		0.0404	46	297	304	LQGPQTAR					24		60.029								Mascot
		1165.49	1165.7		0.2084	179	341	349	CLQNHPEHM									Carbamidomethyl (C)[1]						Mascot
		1165.49	1165.7		0.2084	179	341	349	CLQNHPEHM									Carbamidomethyl (C)[1]						Mascot
		1223.65	1223.57		-0.0864	-71	230	240	LGLMEMIAFAK															Mascot
		1597.9	1597.79		-0.1085	-68	314	327	GLVDKFPLFTAVYK															Mascot
		2234.19	2234.01		-0.1787	-80	50	68	LTEIINTQHENVKYLPGHK															Mascot
		3324.87	3324.62		-0.2553	-77	69	100	LPPNVVAIPDVVQAATGA															Mascot
									DILVFVVPHQFIGK
		3324.87	3325.63		0.7549	227	69	100	LPPNVVAIPDVVQAATGA															Mascot
									DILVFVVPHQFIGK
		3342.56	3343.53		0.9726	291	241	271	LFCSGTVSSATFLESCGV									Carbamidomethyl (C)[3,16]						Mascot
									ADLITTCYGGRNR
	5	Multidrug resistance protein 1B OS=Mus musculus						MDR1B_MOUSE		140905	8.51			4		44		28.791	44	99.549
		GN=Abcb1b PE=1 SV=1
		Peptide Information
		Calc. Mass		Obsrv. Mass	± da	± ppm	Start	End	Sequence						Ion	C. I. %		Modification					Rank	Result Type
							Seq.	Seq.							Score
		882.515	882.528		0.0127	14	1001	1008	VSASHIIR															Mascot
		1334.67	1334.84		0.1646	123	1061	1074	GQTLALVGSSGCGK									Carbamidomethyl (C)[12]						Mascot
		1794.92	1794.76		-0.1589	-89	807	824	NSTGSLTTRLASDASSVK															Mascot
		1794.92	1794.76		-0.1589	-89	807	824	NSTGSLTTRLASDASSVK					44		99.549								Mascot
		2720.51	2720.2		-0.3132	-115	1224	1248	TCIVIAHRLSTIQNADLIVV															Mascot
									IENGK
	6	Transcription factor E3 OS=Mus musculus GN=Tfe3						TFE3_MOUSE		61498.7	5.42			1		44		28.791	44	99.549
		PE=1 SV=2
		Peptide Information
		Calc. Mass		Obsrv. Mass	± da	± ppm	Start	End	Sequence						Ion	C. I. %		Modification					Rank	Result Type
							Seq.	Seq.							Score
		870.529	870.519		-0.0099	-11	367	374	ELGTLIPK															Mascot
		870.529	870.519		-0.0099	-11	367	374	ELGTLIPK					44		99.549								Mascot
	7	Spermatogenesis-associated protein 20 OS=Mus						SPT20_MOUSE		88415.9	6.59			8		41		0	31	92.134
		musculus GN=Spata20 PE=2 SV=1
		Peptide Information
		Calc. Mass		Obsrv. Mass	± da	± ppm	Start	End	Sequence						Ion	C. I. %		Modification					Rank	Result Type
							Seq.	Seq.							Score
		1051.46	1051.67		0.2056	196	546	554	HMFDVSSGR									Oxidation (M)[2]						Mascot
		1215.67	1215.57		-0.102	-84	498	507	HRPKAHLDNK															Mascot
		1241.6	1241.58		-0.0199	-16	673	683	CVCLLTAFSER															Mascot
		1641.88	1641.72		-0.1613	-98	721	734	ALLQCVHSIYVPNK									Carbamidomethyl (C)[5]						Mascot
		1794.87	1794.76		-0.1047	-58	36	54	SATTVSSSAPMPAGGKS									Oxidation (M)[11]						Mascot
									SR
		1794.87	1794.76		-0.1047	-58	36	54	SATTVSSSAPMPAGGKS					31		92.134		Oxidation (M)[11]						Mascot
									SR
		2225.23	2225.06		-0.1763	-79	687	706	VPVALPEMVRTLSAQQQ									Oxidation (M)[8]						Mascot
									TLK
		2225.23	2225.06		-0.1763	-79	687	706	VPVALPEMVRTLSAQQQ									Oxidation (M)[8]						Mascot
									TLK
		2396	2396.09		0.0894	37	251	271	CFQQLDEGYDEEYGGFA															Mascot
									EAPK
		2663.43	2663.18		-0.2483	-93	411	435	EVQQLLPEPVVGASEPLT															Mascot
									SGQLLMK
	8	Mediator of RNA polymerase II transcription subunit 23						MED23_MOUSE		155986	6.92			11		39		0	32	92.743
		OS=Mus musculus GN=Med23 PE=1 SV=2
		Peptide Information
		Calc. Mass		Obsrv. Mass	± da	± ppm	Start	End	Sequence						Ion	C. I. %		Modification					Rank	Result Type
							Seq.	Seq.							Score
		850.434	850.507		0.0728	86	1075	1082	LVDTMAGK									Oxidation (M)[5]						Mascot
		870.577	870.519		-0.0576	-66	686	693	ALILTLAR															Mascot
		870.577	870.519		-0.0576	-66	686	693	ALILTLAR					32		92.743								Mascot
		930.461	930.508		0.0467	50	921	927	HMSYHKK															Mascot
		1045.63	1045.54		-0.0843	-81	974	982	FLELLPVSK															Mascot
		1240.6	1240.58		-0.016	-13	464	473	NKSLQMNDYK															Mascot
		1475.87	1475.72		-0.1506	-102	112	123	TQLWALTFKLVR															Mascot
		2225.13	2225.06		-0.0786	-35	76	95	ISFLYDCLAMAVETGLLP									Oxidation (M)[10]						Mascot
									PR
		2225.13	2225.06		-0.0786	-35	76	95	ISFLYDCLAMAVETGLLP									Oxidation (M)[10]						Mascot
									PR
		2476.16	2476.06		-0.1028	-42	1036	1056	DNRPQGWCLSDTYLKHA															Mascot
									MNAR
		2677.2	2677.2		0.0007	0	906	926	ENSPEHWLQSDWHTKH															Mascot
									MSYHK
		2807.31	2807.23		-0.0774	-28	997	1017	FHDRPVTYLYNTLHYYE									Carbamidomethyl (C)[19], Oxidation (M)[18]						Mascot
									MCLR
		3348.64	3349.5		0.8523	255	407	434	ECIPVPDINKPQSTHAFA									Carbamidomethyl (C)[2,21]						Mascot
									MTCIWIHLNR
	9	Ectodysplasin-A receptor-associated adapter protein						EDAD_MOUSE		23738.2	5.04			4		39		0
		OS=Mus musculus GN=Edaradd PE=1 SV=1
		Peptide Information
		Calc. Mass		Obsrv. Mass	± da	± ppm	Start	End	Sequence						Ion	C. I. %		Modification					Rank	Result Type
							Seq.	Seq.							Score
		870.432	870.519		0.088	101	2	9	ASPDDPLR															Mascot
		870.432	870.519		0.088	101	2	9	ASPDDPLR					15		0								Mascot
		1165.57	1165.7		0.1258	108	168	177	TVGQLMELCR					2		0		Oxidation (M)[6]						Mascot
		1165.57	1165.7		0.1258	108	168	177	TVGQLMELCR									Oxidation (M)[6]						Mascot
		1734.88	1734.86		-0.0205	-12	168	181	TVGQLMELCRLYHR									Oxidation (M)[6]						Mascot
		1734.88	1734.86		-0.0205	-12	168	181	TVGQLMELCRLYHR					12		0		Oxidation (M)[6]						Mascot
		1791.9	1791.79		-0.1091	-61	168	181	TVGQLMELCRLYHR									Carbamidomethyl (C)[9], Oxidation (M)[6]						Mascot
		2238.94	2239.06		0.1231	55	191	208	WVDEEWPHRGHSDSSM															Mascot
									HF
	10	Docking protein 1 OS=Mus musculus GN=Dok1 PE=1						DOK1_MOUSE		52419.3	6.16			5		38		0	29	86.703
		SV=2
		Peptide Information
		Calc. Mass		Obsrv. Mass	± da	± ppm	Start	End	Sequence						Ion	C. I. %		Modification					Rank	Result Type
							Seq.	Seq.							Score
		1175.48	1175.57		0.0915	78	267	277	TDSHDGETEGK															Mascot
		1215.59	1215.57		-0.0254	-21	214	223	VMFSFEAGRR									Oxidation (M)[2]						Mascot
		1794.85	1794.76		-0.091	-51	1	16	MDGAVMEGPLFLQSQR									Oxidation (M)[1]						Mascot
		1794.85	1794.76		-0.091	-51	1	16	MDGAVMEGPLFLQSQR					29		86.703		Oxidation (M)[6]						Mascot
		2780.28	2779.87		-0.4138	-149	442	468	GFSSDTALYSQVQKSGT															Mascot
									SGAWDCGLSK
		2807.35	2807.23		-0.1186	-42	304	332	IPPGPSQDSVYSDPLGST															Mascot
									PAGAGEGVHSK
Gel Idx/Pos			104/E3						Instr./Gel Origin			BA2060/150407A						Process Status		Analysis Succeeded
Plate [#] Name			[1] 22762						Instrument Sample Name									Spectra		11
Rank		Protein Name						Accession No.		Protein MW	Protein		Pep.		Protein	Protein	Total Ion	Total Ion
											PI		Count		Score	Score	Score	C. I. %
																C. I. %
	1	Haptoglobin OS=Mus musculus GN=Hp PE=1 SV=1						HPT_MOUSE		38727.5	5.88		3		133	100	125	100
		Peptide Information
							Start	End						Ion
		Calc. Mass		Obsrv. Mass	± da	± ppm			Sequence						C. I. %		Modification				Rank	Result Type
							Seq.	Seq.						Score
		882.494	882.525		0.0305	35	54	59	QFYRLR													Mascot
		920.462	920.427		-0.035	-38	112	119	GSFPWQAK													Mascot
		920.462	920.427		-0.035	-38	112	119	GSFPWQAK				44		99.578							Mascot
		980.495	980.468		-0.027	-28	219	227	VGYVSGWGR				81		100							Mascot
		980.495	980.468		-0.027	-28	219	227	VGYVSGWGR													Mascot
	2	Ephrin type-A receptor 3 OS=Mus musculus GN=Epha3						EPHA3_MOUSE		109885	6.87		13		47	68.192	20	0
		PE=1 SV=1
		Peptide Information
		Calc. Mass		Obsrv. Mass	± da	± ppm	Start	End	Sequence					Ion	C. I. %		Modification				Rank	Result Type
							Seq.	Seq.						Score
		808.362	808.374		0.0119	15	227	234	GSCVNNSK													Mascot
		856.427	856.499		0.0717	84	574	580	HSAEEKR													Mascot
		870.504	870.514		0.0096	11	169	176	EVGPVNKK													Mascot
		899.481	899.521		0.0401	45	864	870	DRNNRPK													Mascot
		980.516	980.468		-0.0481	-49	657	664	VGYTEKQR				20		0							Mascot
		980.516	980.468		-0.0481	-49	657	664	VGYTEKQR													Mascot
		1419.7	1419.72		0.0188	13	105	117	DCNSIPLVLGTCK								Carbamidomethyl (C)[2]					Mascot
		1479.7	1479.76		0.0601	41	770	782	VLEDDPEAAYTTR													Mascot
		1847.81	1847.9		0.0886	48	365	380	CGWNVRQCEPCSPNVR													Mascot
		1872.02	1871.94		-0.0802	-43	713	728	KHDAQFTVIQLVGMLR								Oxidation (M)[14]					Mascot
		1872.02	1871.94		-0.0802	-43	713	728	KHDAQFTVIQLVGMLR								Oxidation (M)[14]					Mascot
		1880.91	1880.87		-0.0416	-22	312	329	AEKDPPSMACARPPSAP													Mascot
									R
		2207.14	2207.05		-0.0891	-40	423	443	QYAAVSITTNQAAPSPVM								Oxidation (M)[18]					Mascot
									TIK
		2691.04	2691.22		0.1714	64	289	311	CPPHSSTQEDGSMNCRC								Oxidation (M)[13]					Mascot
									ENNYFR
		2720.27	2720.2		-0.0713	-26	843	865	LPPPMDCPAALYQLMLD								Oxidation (M)[5]					Mascot
									CWQKDR
		2748.07	2748.23		0.169	61	289	311	CPPHSSTQEDGSMNCRC								Carbamidomethyl (C)[1], Oxidation (M)[13]					Mascot
									ENNYFR
	3	Protein FAM178A OS=Mus musculus GN=Fam178a						F178A_MOUSE		143881	9.34		17		43	12.394
		PE=2 SV=2
		Peptide Information
		Calc. Mass		Obsrv. Mass	± da	± ppm	Start	End	Sequence					Ion	C. I. %		Modification				Rank	Result Type
							Seq.	Seq.						Score
		850.398	850.5		0.1029	121	423	429	MDISQEK													Mascot
		870.461	870.514		0.0525	60	1228	1234	HVKCDIR													Mascot
		996.497	996.543		0.046	46	478	485	RPDTSHQR													Mascot
		1012.6	1012.45		-0.1491	-147	461	469	STKEPIIPK													Mascot
		1184.57	1184.62		0.0553	47	622	632	SGHSTESSKHK													Mascot
		1184.57	1184.62		0.0553	47	622	632	SGHSTESSKHK													Mascot
		1425.66	1425.67		0.0127	9	315	327	RSSSDSWELSGSK													Mascot
		1479.78	1479.76		-0.0247	-17	133	144	RPCMSLSKYLPK								Carbamidomethyl (C)[3]					Mascot
		1537.85	1537.75		-0.1035	-67	402	415	GMSIASTLRLYLGR													Mascot
		1567.68	1567.7		0.0148	9	517	532	SSADSAPSNAGHHSSR													Mascot
		1639.76	1639.89		0.1355	83	316	330	SSSDSWELSGSKQNK													Mascot
		1794.92	1794.76		-0.152	-85	1120	1134	QCLSLVMMSKLLDEK								Carbamidomethyl (C)[2]					Mascot
		1872.07	1871.94		-0.1305	-70	1060	1075	QIPLVDFQSLLINLMK													Mascot
		1872.07	1871.94		-0.1305	-70	1060	1075	QIPLVDFQSLLINLMK													Mascot
		2081	2081.02		0.0122	6	1171	1188	AEQPNETIDDSLHLELEK													Mascot
		2225.07	2225.06		-0.0144	-6	4	24	RCMPARPGFPSSPAPGS								Carbamidomethyl (C)[2], Oxidation (M)[3]					Mascot
									SPPR
		2225.07	2225.06		-0.0144	-6	4	24	RCMPARPGFPSSPAPGS								Carbamidomethyl (C)[2], Oxidation (M)[3]					Mascot
									SPPR
		2677.39	2677.2		-0.1853	-69	728	752	SLEEIMALNFSRTPTTSG								Oxidation (M)[6]					Mascot
									KPPAVSK
		2720.39	2720.2		-0.1865	-69	918	941	MMSVHTDCIVSVQILSTL													Mascot
									MEITIR
		2807.24	2807.24		-0.0041	-1	373	397	VYQTHCTEDSWWCSAL													Mascot
									GRHSQGAGK
	4	Glutathione S-transferase Mu 6 OS=Mus musculus						GSTM6_MOUSE		25588.9	6.14		7		42	0	12	0
		GN=Gstm6 PE=2 SV=3
		Peptide Information
		Calc. Mass		Obsrv. Mass	± da	± ppm	Start	End	Sequence					Ion	C. I. %		Modification				Rank	Result Type
							Seq.	Seq.						Score
		856.46	856.499		0.0391	46	193	199	KISAYMK								Oxidation (M)[6]					Mascot
		890.437	890.417		-0.0192	-22	44	50	SQWLNDK				12		0							Mascot
		890.437	890.417		-0.0192	-22	44	50	SQWLNDK													Mascot
		1165.6	1165.69		0.0949	81	44	52	SQWLNDKFK													Mascot
		1724.73	1724.78		0.051	30	109	122	IQMGMLCYSADFEK								Carbamidomethyl (C)[7], Oxidation (M)[3,5]					Mascot
		1849.95	1849.88		-0.0709	-38	203	218	FLPSPVYLKQATWGNE													Mascot
		1880.83	1880.87		0.035	19	109	123	IQMGMLCYSADFEKR								Carbamidomethyl (C)[7], Oxidation (M)[3,5]					Mascot
		1924.06	1923.9		-0.1527	-79	2	18	PVTLGYWDIRGLGHAIR													Mascot
	5	Cell cycle and apoptosis regulator protein 2 OS=Mus						CCAR2_MOUSE		102938	5.15		10		40	0	16	0
		musculus GN=Ccar2 PE=1 SV=2
		Peptide Information
		Calc. Mass	Calc. Mass	Obsrv. Mass	Obsrv. Mass	± da	± da	± ppm	± ppm	Start	End	Sequence	Sequence	Ion	C. I. %	C. I. %	Modification	Modification			Rank	Rank	Result Type
							Seq.	Seq.						Score
		890.396	890.417		0.0212	24	818	825	AEQQDSGR													Mascot
		890.396	890.417		0.0212	24	818	825	AEQQDSGR													Mascot
		980.473	980.468		-0.0052	-5	887	893	QMQDFRR				16		0							Mascot
		980.473	980.468		-0.0052	-5	887	893	QMQDFRR													Mascot
		996.5	996.543		0.0433	43	846	854	FSATEVTNK													Mascot
		1479.71	1479.76		0.0441	30	882	892	NQLQRQMQDFR								Oxidation (M)[7]					Mascot
		1537.77	1537.75		-0.0194	-13	514	526	CVNLSLYGIVEDR								Carbamidomethyl (C)[1]					Mascot
		1622.88	1622.75		-0.1279	-79	310	323	VLLLSSPGLEEFYR													Mascot
		1833.98	1833.89		-0.0877	-48	742	756	QLVSRVVAQNICQYR								Carbamidomethyl (C)[12]					Mascot
		1833.98	1833.89		-0.0877	-48	742	756	QLVSRVVAQNICQYR								Carbamidomethyl (C)[12]					Mascot
		2720.58	2720.2		-0.383	-141	113	138	VQTLSNQPLLKSPAPPLL													Mascot
									HVAALGQK
		2807.52	2807.24		-0.2832	-101	98	123	AAYNPGQAVPWNAVKV													Mascot
									QTLSNQPLLK
		3337.51	3337.64		0.136	41	636	666	GEAAEDLCEMALDPDLLL								Oxidation (M)[10]					Mascot
									LRDDGEDEFAGAK
	6	Fibrinogen beta chain OS=Mus musculus GN=Fgb						FIBB_MOUSE		54717.7	6.68		2		37	0	37	97.715
		PE=2 SV=1
		Peptide Information
		Calc. Mass		Obsrv. Mass	± da	± ppm	Start	End	Sequence					Ion	C. I. %		Modification				Rank	Result Type
							Seq.	Seq.						Score
		980.443	980.468		0.0247	25	276	284	QDGSVDFGR				37		97.715							Mascot
		980.443	980.468		0.0247	25	276	284	QDGSVDFGR													Mascot
		996.443	996.543		0.1002	101	427	435	CHAANPNGR								Carbamidomethyl (C)[1]					Mascot
	7	Diamine acetyltransferase 1 OS=Mus musculus						SAT1_MOUSE		19998.8	5.19		6		35	0
		GN=Sat1 PE=1 SV=1
		Peptide Information
		Calc. Mass		Obsrv. Mass	± da	± ppm	Start	End	Sequence					Ion	C. I. %		Modification				Rank	Result Type
							Seq.	Seq.						Score
		890.476	890.417		-0.059	-66	112	119	NLSQVAMK													Mascot
		890.476	890.417		-0.059	-66	112	119	NLSQVAMK													Mascot
		1165.58	1165.69		0.1132	97	112	121	NLSQVAMKCR								Oxidation (M)[7]					Mascot
		1849.96	1849.88		-0.0816	-44	4	19	FKIRPATASDCSDILR								Carbamidomethyl (C)[11]					Mascot
		1872.04	1871.94		-0.1013	-54	6	22	IRPATASDCSDILRLIK													Mascot
		1872.04	1871.94		-0.1013	-54	6	22	IRPATASDCSDILRLIK													Mascot
		1908.03	1907.86		-0.167	-88	102	119	GFGIGSEILKNLSQVAMK								Oxidation (M)[17]					Mascot
		2677.2	2677.2		0.0017	1	120	141	CRCSSMHFLVAEWNEPS								Oxidation (M)[6]					Mascot
									INFYK
	8	Uncharacterized protein C9orf172 homolog OS=Mus						CI172_MOUSE		107119	9.32		14		35	0
		musculus GN=Gm996 PE=1 SV=1
		Peptide Information
		Calc. Mass		Obsrv. Mass	± da	± ppm	Start	End	Sequence					Ion	C. I. %		Modification				Rank	Result Type
							Seq.	Seq.						Score
		842.448	842.485		0.0368	44	459	465	REDPLGR													Mascot
		850.405	850.5		0.0951	112	211	217	ETTSWAR													Mascot
		899.469	899.521		0.0513	57	460	467	EDPLGRGR													Mascot
		920.437	920.427		-0.0092	-10	203	210	SSRSCAPR								Carbamidomethyl (C)[5]					Mascot
		920.437	920.427		-0.0092	-10	203	210	SSRSCAPR								Carbamidomethyl (C)[5]					Mascot
		970.543	970.518		-0.025	-26	123	131	AVRVEGSPR													Mascot
		1345.66	1345.6		-0.0606	-45	251	262	TLYCDGPLPGPR								Carbamidomethyl (C)[4]					Mascot
		1479.78	1479.76		-0.0286	-19	156	170	GGPGRIAPLCATPGR								Carbamidomethyl (C)[10]					Mascot
		1639.76	1639.89		0.1307	80	672	684	RTETMFNACLYFK								Oxidation (M)[5]					Mascot
		1724.81	1724.78		-0.0302	-18	367	381	AHPGARTFYTEDFGR													Mascot
		1847.97	1847.9		-0.0738	-40	593	610	SPAQAPEPAAEGLGRQL													Mascot
									R
		1893.99	1893.92		-0.0704	-37	750	767	GVLFLGFPSPGSADNFLR													Mascot
		1907.95	1907.86		-0.0884	-46	351	366	AYGMPFVPRYVPEEPR													Mascot
		1923.94	1923.9		-0.0396	-21	351	366	AYGMPFVPRYVPEEPR								Oxidation (M)[4]					Mascot
		2186.07	2186.04		-0.0234	-11	232	250	HVALSRTPTPSDLYCTDP								Carbamidomethyl (C)[15]					Mascot
									R
		2211.08	2211.04		-0.0396	-18	323	342	GGSYYAGEVRTFPIQEPP													Mascot
									SR
	9	Protein SMG8 OS=Mus musculus GN=Smg8 PE=2						SMG8_MOUSE		109597	7.91		8		34	0	25	62.859
		SV=1
		Peptide Information
		Calc. Mass		Obsrv. Mass	± da	± ppm	Start	End	Sequence					Ion	C. I. %		Modification				Rank	Result Type
							Seq.	Seq.						Score
		913.521	913.484		-0.0375	-41	526	533	NQLAQALR													Mascot
		980.48	980.468		-0.0117	-12	425	433	KGFDDSVGR				25		62.859							Mascot
		980.48	980.468		-0.0117	-12	425	433	KGFDDSVGR													Mascot
		996.435	996.543		0.108	108	607	616	STGACNCGRK													Mascot
		1419.8	1419.72		-0.0836	-59	763	775	FSSWSLVKLGPAK													Mascot
		1479.8	1479.76		-0.0425	-29	972	983	ENVQLMSYKVLR													Mascot
		1724.86	1724.78		-0.0797	-46	60	74	LNSEKFSLVNTVCDR													Mascot
		1853.89	1853.89		-0.007	-4	965	980	GPCFPPKENVQLMSYK								Oxidation (M)[13]					Mascot
		1871.91	1871.94		0.0209	11	956	971	FPYAYVTERGPCFPPK													Mascot
		1871.91	1871.94		0.0209	11	956	971	FPYAYVTERGPCFPPK													Mascot
	10	SPARC OS=Mus musculus GN=Sparc PE=1 SV=1						SPRC_MOUSE		34427.6	4.77		9		33	0
		Peptide Information
		Calc. Mass		Obsrv. Mass	± da	± ppm	Start	End	Sequence					Ion	C. I. %		Modification				Rank	Result Type
							Seq.	Seq.						Score
		808.387	808.374		-0.0132	-16	129	135	CTLEGTK								Carbamidomethyl (C)[1]					Mascot
		936.482	936.455		-0.0267	-29	129	136	CTLEGTKK								Carbamidomethyl (C)[1]					Mascot
		1419.76	1419.72		-0.0432	-30	205	217	LEAGDHPVELLAR													Mascot
		1425.7	1425.67		-0.0247	-17	256	267	APLIPMEHCTTR								Carbamidomethyl (C)[9]					Mascot
		1537.79	1537.75		-0.0459	-30	137	149	GHKLHLDYIGPCK								Carbamidomethyl (C)[12]					Mascot
		1622.9	1622.75		-0.1479	-91	2	14	RAWIFFLLCLAGR								Carbamidomethyl (C)[9]					Mascot
		1923.95	1923.9		-0.0495	-26	150	165	YIAPCLDSELTEFPLR								Carbamidomethyl (C)[5]					Mascot
		2211.09	2211.04		-0.0506	-23	150	167	YIAPCLDSELTEFPLRMR								Carbamidomethyl (C)[5]					Mascot
		2220.15	2220.09		-0.0581	-26	172	190	NVLVTLYERDEGNNLLTE													Mascot
									K
Gel Idx/Pos			105/E4						Instr./Gel Origin			BA2060/150407A								Process Status		Analysis Succeeded
Plate [#] Name			[1] 22762						Instrument Sample Name											Spectra		11
Rank		Protein Name						Accession No.		Protein MW		Protein		Pep.		Protein		Protein	Total Ion	Total Ion
												PI		Count		Score		Score	Score	C. I. %
																		C. I. %
	1	Fasciculation and elongation protein zeta-2 OS=Mus						FEZ2_MOUSE		39076.1	4.52			8		64		99.365	32	91.323
		musculus GN=Fez2 PE=2 SV=1
		Peptide Information
		Calc. Mass		Obsrv. Mass	± da	± ppm	Start	End	Sequence						Ion	C. I. %		Modification					Rank	Result Type
							Seq.	Seq.							Score
		842.437	842.477		0.0401	48	267	273	EHKETAK															Mascot
		1033.54	1033.5		-0.0341	-33	278	287	LKSGSSQNGR															Mascot
		1033.54	1033.5		-0.0341	-33	278	287	LKSGSSQNGR															Mascot
		1075.44	1075.5		0.0603	56	199	207	SSMSSYEER															Mascot
		1300.66	1300.65		-0.0018	-1	322	332	ILHAMKEDSEK															Mascot
		1302.6	1302.63		0.0343	26	199	209	SSMSSYEERVK															Mascot
		1832.02	1831.89		-0.1367	-75	333	348	VPSLLTDYILKVLCPT									Carbamidomethyl (C)[14]						Mascot
		2000.08	2000.01		-0.0671	-34	211	228	LSVSELNELLEEIEAAIK					32		91.323								Mascot
		2000.08	2000.01		-0.0671	-34	211	228	LSVSELNELLEEIEAAIK															Mascot
		2225.09	2225.07		-0.0254	-11	288	306	SERSHMPGTYLTTVIPYE									Oxidation (M)[6]						Mascot
									K
	2	Regulator of telomere elongation helicase 1 OS=Mus						RTEL1_MOUSE		133682	8.4			17		43		12.394
		musculus GN=Rtel1 PE=1 SV=2
		Peptide Information
		Calc. Mass		Obsrv. Mass	± da	± ppm	Start	End	Sequence						Ion	C. I. %		Modification					Rank	Result Type
							Seq.	Seq.							Score
		841.431	841.432		0.0012	1	898	904	MFMVAVK									Oxidation (M)[1]						Mascot
		870.389	870.514		0.1257	144	1020	1027	GHTSHCTK															Mascot
		882.447	882.527		0.0804	91	744	750	DVAQFFR															Mascot
		927.41	927.463		0.0527	57	1020	1027	GHTSHCTK									Carbamidomethyl (C)[6]						Mascot
		1196.72	1196.68		-0.0453	-38	690	700	AVNQAIGRVIR															Mascot
		1237.59	1237.55		-0.0401	-32	437	447	RSDAWSTTASR															Mascot
		1237.59	1237.55		-0.0401	-32	437	447	RSDAWSTTASR															Mascot
		1252.64	1252.56		-0.0731	-58	142	151	EQLCIHPEVK									Carbamidomethyl (C)[4]						Mascot
		1257.69	1257.58		-0.1049	-83	1191	1200	LPHELMKPHR															Mascot
		1300.64	1300.65		0.0169	13	777	788	DATLSSYSLSTR															Mascot
		1380.73	1380.67		-0.0615	-45	142	152	EQLCIHPEVKK									Carbamidomethyl (C)[4]						Mascot
		1397.82	1397.64		-0.18	-129	582	593	VEALKPLFVEPR															Mascot
		1412.68	1412.65		-0.0295	-21	532	543	RFSEECLSSLGK					2		0		Carbamidomethyl (C)[6]						Mascot
		1412.68	1412.65		-0.0295	-21	532	543	RFSEECLSSLGK									Carbamidomethyl (C)[6]						Mascot
		1446.66	1446.68		0.0264	18	703	714	HDYGAIFLCDHR															Mascot
		1532.78	1532.74		-0.0405	-26	1050	1064	ALGSASCNQLTAALR									Carbamidomethyl (C)[7]						Mascot
		1532.78	1532.74		-0.0405	-26	1050	1064	ALGSASCNQLTAALR									Carbamidomethyl (C)[7]						Mascot
		2000.02	2000.01		-0.0079	-4	49	64	TLCLLCSTLAWQQHLR									Carbamidomethyl (C)[3,6]						Mascot
		2000.02	2000.01		-0.0079	-4	49	64	TLCLLCSTLAWQQHLR									Carbamidomethyl (C)[3,6]						Mascot
		2211.08	2211.04		-0.0388	-18	905	923	QALSQANFDTFTQALQH															Mascot
									YK
		2283.2	2283.11		-0.0877	-38	320	339	MILLRLEEAIDAVQLPGD									Oxidation (M)[1]						Mascot
									DR
		3809.03	3808.68		-0.3513	-92	474	508	TLILTSGTLAPLSSFALEM															Mascot
									QIPFPVCLENPHIIDK
	3	Zinc finger protein 532 OS=Mus musculus GN=Znf532						ZN532_MOUSE		110880	8.58			12		43		10.353	12	0
		PE=1 SV=1
		Peptide Information
		Calc. Mass		Obsrv. Mass	± da	± ppm	Start	End	Sequence						Ion	C. I. %		Modification					Rank	Result Type
							Seq.	Seq.							Score
		860.484	860.61		0.1261	147	469	476	LANNTTVK															Mascot
		1033.41	1033.5		0.0928	90	933	941	SDGSSHQCR									Carbamidomethyl (C)[8]						Mascot
		1033.41	1033.5		0.0928	90	933	941	SDGSSHQCR									Carbamidomethyl (C)[8]						Mascot
		1059.57	1059.52		-0.0484	-46	238	247	VLDGKPSSEK															Mascot
		1119.6	1119.44		-0.1592	-142	1020	1029	THGMAFIKSK															Mascot
		1119.6	1119.44		-0.1592	-142	1020	1029	THGMAFIKSK															Mascot
		1208.63	1208.57		-0.0577	-48	658	668	CSLLSHARGHK															Mascot
		1222.57	1222.58		0.0018	1	228	237	ENSEKMLESR															Mascot
		1237.51	1237.55		0.043	35	813	823	VYACSHCPDSR					6		0								Mascot
		1237.51	1237.55		0.043	35	813	823	VYACSHCPDSR															Mascot
		1365.6	1365.64		0.0378	28	812	823	KVYACSHCPDSR															Mascot
		1365.6	1365.64		0.0378	28	812	823	KVYACSHCPDSR					12		0								Mascot
		1412.62	1412.65		0.0359	25	617	628	CLECGDAFALEK									Carbamidomethyl (C)[1,4]						Mascot
		1412.62	1412.65		0.0359	25	617	628	CLECGDAFALEK									Carbamidomethyl (C)[1,4]						Mascot
		1446.72	1446.68		-0.0336	-23	67	79	NVRNIDSSEGVEK															Mascot
		1479.65	1479.75		0.1062	72	812	823	KVYACSHCPDSR									Carbamidomethyl (C)[5,8]						Mascot
		1636.9	1636.81		-0.088	-54	345	361	GSPSSPVGSTPAIPKVR															Mascot
		1932.93	1932.91		-0.0126	-7	178	197	ALGGENSSKTGVSTSGH															Mascot
									TDK
	4	Laminin subunit alpha-4 OS=Mus musculus GN=Lama4						LAMA4_MOUSE		201692	5.82			21		42		0
		PE=1 SV=2
		Peptide Information
		Calc. Mass		Obsrv. Mass	± da	± ppm	Start	End	Sequence						Ion	C. I. %		Modification					Rank	Result Type
							Seq.	Seq.							Score
		850.336	850.499		0.1626	191	494	500	DAEDMNR															Mascot
		882.483	882.527		0.044	50	1199	1205	GFQFQKK															Mascot
		1033.55	1033.5		-0.0415	-40	419	426	MLEEIRSR															Mascot
		1033.55	1033.5		-0.0415	-40	419	426	MLEEIRSR															Mascot
		1051.55	1051.67		0.1133	108	322	329	ENQYTLRK															Mascot
		1075.45	1075.5		0.049	46	104	112	NTTGEHCEK									Carbamidomethyl (C)[7]						Mascot
		1163.59	1163.59		-0.004	-3	1338	1347	AEQTQTTEKK															Mascot
		1196.61	1196.68		0.0639	53	718	728	GDAHQRLGQSK															Mascot
		1220.61	1220.52		-0.0898	-74	1336	1346	GKAEQTQTTEK															Mascot
		1225.54	1225.59		0.0473	39	1447	1457	DSHCHLSSSPR															Mascot
		1237.53	1237.55		0.0253	20	159	168	ENYVGPNCER									Carbamidomethyl (C)[8]						Mascot
		1237.53	1237.55		0.0253	20	159	168	ENYVGPNCER									Carbamidomethyl (C)[8]						Mascot
		1274.6	1274.64		0.0431	34	660	670	DESDNLLNQAR															Mascot
		1274.6	1274.64		0.0431	34	660	670	DESDNLLNQAR															Mascot
		1302.74	1302.63		-0.1037	-80	813	824	ELIAQTRSVASK															Mascot
		1346.72	1346.63		-0.0994	-74	1776	1787	LAPSKPFTGCIR									Carbamidomethyl (C)[10]						Mascot
		1397.83	1397.64		-0.1912	-137	1581	1594	IKGPIYLGGVAPGR															Mascot
		1479.74	1479.75		0.0118	8	711	723	QLQAAERGDAHQR															Mascot
		2210.98	2211.04		0.0637	29	104	123	NTTGEHCEKCLDGYIGD															Mascot
									SIR
		2283.12	2283.11		-0.0076	-3	45	66	QDPSETSDSGVTLGRLP															Mascot
									PAAER
		2370.22	2370.22		0.0068	3	1390	1409	VHTSLYECPIESSPLFLLH									Carbamidomethyl (C)[8]						Mascot
									K
		2691.04	2691.22		0.1758	65	187	210	CDCSGNSDPNLIFEDCD									Carbamidomethyl (C)[1]						Mascot
									EITGQCR
		2748.06	2748.24		0.1721	63	187	210	CDCSGNSDPNLIFEDCD									Carbamidomethyl (C)[1,3]						Mascot
									EITGQCR
		2807.27	2807.24		-0.0322	-11	124	148	GTPRFCQPCPCPLPHLA															Mascot
									NFAESCYR
		3794.92	3794.67		-0.251	-66	1260	1294	TLQPNGLLFYYTSGSDVF									Oxidation (M)[29]						Mascot
									SISLDNGTVVMDVKGIK
	5	Peptidyl-prolyl cis-trans isomerase D OS=Mus						PPID_MOUSE		40716.7	7.08			10		42		0
		musculus GN=Ppid PE=1 SV=3
		Peptide Information
		Calc. Mass		Obsrv. Mass	± da	± ppm	Start	End	Sequence						Ion	C. I. %		Modification					Rank	Result Type
							Seq.	Seq.							Score
		1106.53	1106.48		-0.0509	-46	236	244	SQNWEMAIK															Mascot
		1163.54	1163.59		0.0496	43	186	195	EGDDWGIFPK															Mascot
		1165.57	1165.69		0.1157	99	322	331	EYDQALADLK															Mascot
		1291.64	1291.55		-0.0854	-66	175	185	LCVIAECGELK									Carbamidomethyl (C)[2,7]						Mascot
		1330.71	1330.64		-0.0738	-55	57	69	GTGSTTGKPLHFK															Mascot
		1412.7	1412.65		-0.0408	-29	1	14	MSHASPAAKPSNSK															Mascot
			1412.65																					Mascot
		1412.7	1412.65		-0.0408	-29	1	14	MSHASPAAKPSNSK															Mascot
		1439.69	1439.77		0.0743	52	44	56	TAENFRALCTGEK															Mascot
		1636.71	1636.81		0.0997	61	103	114	FEDENFHYKHDR															Mascot
		1795	1794.76		-0.2343	-131	333	349	AQEIAPGDKAIQAELLK															Mascot
		2000.08	2000.01		-0.0653	-33	266	283	SRLQPIALSCVLNIGACK									Carbamidomethyl (C)[10,17]						Mascot
		2000.08	2000.01		-0.0653	-33	266	283	SRLQPIALSCVLNIGACK									Carbamidomethyl (C)[10,17]						Mascot
	6	DNA-binding death effector domain-containing protein 2						DEDD2_MOUSE		36763.8	8.89			4		42		0	33	93.341
		OS=Mus musculus GN=Dedd2 PE=2 SV=1
		Peptide Information
		Calc. Mass		Obsrv. Mass	± da	± ppm	Start	End	Sequence						Ion	C. I. %		Modification					Rank	Result Type
							Seq.	Seq.							Score
		842.546	842.477		-0.0691	-82	85	91	LLSQLLR															Mascot
		1021.44	1021.52		0.0785	77	76	84	GQCDESNLR					33		93.341								Mascot
		1021.44	1021.52		0.0785	77	76	84	GQCDESNLR															Mascot
		1291.67	1291.55		-0.1145	-89	245	256	SRDLGSVVCDIK															Mascot
		1302.68	1302.63		-0.0497	-38	315	325	LLLMEEEGGRR															Mascot
	7	Ankyrin repeat and death domain-containing protein 1B						AKD1B_MOUSE		58420.3	7.87			5		41		0	30	88.796
		OS=Mus musculus GN=Ankdd1b PE=2 SV=3
		Peptide Information
		Calc. Mass		Obsrv. Mass	± da	± ppm	Start	End	Sequence						Ion	C. I. %		Modification					Rank	Result Type
							Seq.	Seq.							Score
		816.432	816.584		0.152	186	149	156	AGADQRAK															Mascot
		1119.58	1119.44		-0.1439	-129	349	358	AGCNLKITDK									Carbamidomethyl (C)[3]						Mascot
		1119.58	1119.44		-0.1439	-129	349	358	AGCNLKITDK									Carbamidomethyl (C)[3]						Mascot
		1252.64	1252.56		-0.077	-61	318	327	HDVDVLDQRR															Mascot
		1274.63	1274.64		0.0133	10	85	95	VNINAVNNMNR									Oxidation (M)[9]						Mascot
		1274.63	1274.64		0.0133	10	85	95	VNINAVNNMNR					30		88.796		Oxidation (M)[9]						Mascot
		2211.16	2211.04		-0.112	-51	85	104	VNINAVNNMNRTALHFAV															Mascot
									GR
	8	Outer dense fiber protein 3-like protein 2 OS=Mus						OD3L2_MOUSE		29738.1	9.94			8		40		0
		musculus GN=Odf3l2 PE=2 SV=1
		Peptide Information
		Calc. Mass		Obsrv. Mass	± da	± ppm	Start	End	Sequence						Ion	C. I. %		Modification					Rank	Result Type
							Seq.	Seq.							Score
		870.541	870.514		-0.0264	-30	12	19	LTTVPLAR															Mascot
		1033.54	1033.5		-0.0381	-37	139	148	NAPAFTLGSR															Mascot
			1033.5																					Mascot
		1033.54	1033.5		-0.0381	-37	139	148	NAPAFTLGSR															Mascot
		1179.51	1179.66		0.1473	125	1	11	MGTLSCDPEAR															Mascot
		1196.52	1196.68		0.1582	132	102	112	SCPPAYSMQGR															Mascot
		1222.64	1222.58		-0.0611	-50	253	263	ARAPAYTMGIR									Oxidation (M)[8]						Mascot
		1252.53	1252.56		0.0326	26	1	11	MGTLSCDPEAR									Carbamidomethyl (C)[6], Oxidation (M)[1]						Mascot
		1302.73	1302.63		-0.0939	-72	139	150	NAPAFTLGSRLR															Mascot
		1420.77	1420.75		-0.0142	-10	20	32	RVADGHIPETGLR															Mascot
		3337.62	3337.65		0.0276	8	33	64	KSCGIATLENGSGPGLYV									Carbamidomethyl (C)[3]						Mascot
									LPSTVGYVNHDCTK
	9	Unconventional myosin-Va OS=Mus musculus						MYO5A_MOUSE		215402	8.82			28		39		0
		GN=Myo5a PE=1 SV=2
		Peptide Information
		Calc. Mass		Obsrv. Mass	± da	± ppm	Start	End	Sequence						Ion	C. I. %		Modification					Rank	Result Type
							Seq.	Seq.							Score
		850.409	850.499		0.0898	106	1732	1739	NLMNSGAK									Oxidation (M)[3]						Mascot
		860.447	860.61		0.1626	189	935	941	KVDEQNK															Mascot
		870.527	870.514		-0.0124	-14	676	682	RAVQQLR															Mascot
		882.457	882.527		0.0705	80	2	9	AASELYTK															Mascot
		969.476	969.444		-0.0321	-33	785	791	RYLCMQR															Mascot
		1021.46	1021.52		0.0567	56	518	526	GTDDTWAQK															Mascot
		1021.51	1021.52		0.0018	2	660	667	CIKPNDFK									Carbamidomethyl (C)[1]						Mascot
		1033.59	1033.5		-0.0819	-79	271	278	LPEFKMLR															Mascot
		1033.59	1033.5		-0.0819	-79	271	278	LPEFKMLR															Mascot
		1051.6	1051.67		0.0695	66	543	551	MSNKAFIIK															Mascot
		1059.5	1059.52		0.0157	15	802	810	GYQARCYAK															Mascot
		1106.55	1106.48		-0.0686	-62	249	257	VVFQAEEER															Mascot
		1119.5	1119.44		-0.06	-54	344	353	DSDSCTIPPK					1		0		Carbamidomethyl (C)[5]						Mascot
		1119.5	1119.44		-0.06	-54	344	353	DSDSCTIPPK									Carbamidomethyl (C)[5]						Mascot
		1163.54	1163.59		0.0502	43	1170	1178	QLMQDELDR									Oxidation (M)[3]						Mascot
		1208.65	1208.57		-0.0754	-62	622	632	GRPGQTAKEHK															Mascot
		1237.67	1237.55		-0.1169	-94	817	826	AATTIQKYWR															Mascot
		1237.67	1237.55		-0.1169	-94	817	826	AATTIQKYWR															Mascot
		1252.6	1252.56		-0.0334	-27	279	289	LGNADSFHYTK															Mascot
		1274.66	1274.64		-0.0184	-14	1018	1028	QETDQLVSNLK															Mascot
		1274.66	1274.64		-0.0184	-14	1018	1028	QETDQLVSNLK															Mascot
		1291.63	1291.55		-0.0781	-60	1170	1179	QLMQDELDRK									Oxidation (M)[3]						Mascot
		1302.61	1302.63		0.0191	15	1470	1479	DFQGMLEYKR									Oxidation (M)[5]						Mascot
			1302.63																					Mascot
		1346.69	1346.63		-0.0655	-49	156	169	NQSIIVSGESGAGK															Mascot
		1380.64	1380.67		0.0337	24	587	597	MLPELFQDDEK									Oxidation (M)[1]						Mascot
		1397.71	1397.64		-0.0749	-54	13	23	VWIPDPEEVWK															Mascot
		1439.71	1439.77		0.0556	39	535	546	CALFEKPRMSNK									Oxidation (M)[9]						Mascot
		1636.79	1636.81		0.0215	13	1410	1422	MIDLMEQLEKQDK									Oxidation (M)[1]						Mascot
		1932.9	1932.91		0.0149	8	1562	1577	FLHCLKQYSGEEGFMK									Oxidation (M)[15]						Mascot
		1999.92	2000.01		0.0908	45	552	567	HFADKVEYQCEGFLEK									Carbamidomethyl (C)[10]						Mascot
		1999.92	2000.01		0.0908	45	552	567	HFADKVEYQCEGFLEK									Carbamidomethyl (C)[10]						Mascot
		2202.06	2202.1		0.0405	18	1381	1398	LTNENLYFEELYADDPKK															Mascot
		2202.06	2202.1		0.0405	18	1381	1398	LTNENLYFEELYADDPKK															Mascot
		2370.06	2370.22		0.1608	68	1758	1779	TDDDAEAICSMCNALTTA									Carbamidomethyl (C)[9]						Mascot
									QIVK
	10	EGF domain-specific O-linked N-acetylglucosamine						EOGT_MOUSE		61406.4	6.34			5		37		0	26	68.783
		transferase OS=Mus musculus GN=Eogt PE=1 SV=1
		Peptide Information
		Calc. Mass		Obsrv. Mass	± da	± ppm	Start	End	Sequence						Ion	C. I. %		Modification					Rank	Result Type
							Seq.	Seq.							Score
		927.432	927.463		0.031	33	118	125	QADFGYAR															Mascot
		1021.57	1021.52		-0.0524	-51	156	164	ATGLYLDLR					26		68.783								Mascot
		1021.57	1021.52		-0.0524	-51	156	164	ATGLYLDLR															Mascot
		1106.49	1106.48		-0.0145	-13	63	71	EDSHCPYKK															Mascot
		1163.52	1163.59		0.0713	61	63	71	EDSHCPYKK									Carbamidomethyl (C)[5]						Mascot
		1179.63	1179.66		0.0304	26	453	461	CYLDLARLR									Carbamidomethyl (C)[1]						Mascot
		1439.76	1439.77		0.0089	6	189	201	LDSHALVSEGQRK															Mascot
Gel Idx/Pos			106/E5						Instr./Gel Origin			BA2060/150407A						Process Status		Analysis Succeeded
Plate [#] Name			[1] 22762						Instrument Sample Name									Spectra		11
Rank		Protein Name						Accession No.		Protein MW	Protein		Pep.		Protein	Protein	Total Ion	Total Ion
											PI		Count		Score	Score	Score	C. I. %
																C. I. %
	1	Antithrombin-III OS=Mus musculus GN=Serpinc1 PE=1						ANT3_MOUSE		51970.6	6.1		6		168	100	151	100
		SV=1
		Peptide Information
		Calc. Mass		Obsrv. Mass	± da	± ppm	Start	End	Sequence					Ion	C. I. %		Modification				Rank	Result Type
							Seq.	Seq.						Score
		850.405	850.509		0.1032	121	262	268	FSPENTR													Mascot
		1198.74	1198.71		-0.0309	-26	437	446	ANRPFLVLIR				43		99.501							Mascot
		1198.74	1198.71		-0.0309	-26	437	446	ANRPFLVLIR													Mascot
		1307.63	1307.67		0.0322	25	2	15	YSPGAGSGAAGERK													Mascot
		1340.66	1340.62		-0.041	-31	148	158	TSDQIHFFFAK													Mascot
		1363.74	1363.7		-0.0402	-29	447	458	EVALNTIIFMGR				108		100							Mascot
		1363.74	1363.7		-0.0402	-29	447	458	EVALNTIIFMGR													Mascot
		1379.74	1379.68		-0.0532	-39	447	458	EVALNTIIFMGR								Oxidation (M)[10]					Mascot
		3080.7	3080.57		-0.1204	-39	296	323	VAEGTQVLELPFKGDDIT													Mascot
									MVLILPKPEK
	2	Serum albumin OS=Mus musculus GN=Alb PE=1 SV=3						ALBU_MOUSE		68647.7	5.75		7		106	100	92	100
		Peptide Information
		Calc. Mass		Obsrv. Mass	± da	± ppm	Start	End	Sequence					Ion	C. I. %		Modification				Rank	Result Type
							Seq.	Seq.						Score
		1439.72	1439.77		0.0546	38	410	421	NLVKTNCDLYEK													Mascot
		1439.79	1439.77		-0.0109	-8	439	452	APQVSTPTLVEAAR													Mascot
		1479.8	1479.76		-0.0332	-22	422	434	LGEYGFQNAILVR													Mascot
		1479.8	1479.76		-0.0332	-22	422	434	LGEYGFQNAILVR				93		100							Mascot
		1884.86	1884.85		-0.0053	-3	589	604	DTCFSTEGPNLVTRCK								Carbamidomethyl (C)[3,15]					Mascot
		2230.12	2230.14		0.0176	8	509	527	RPCFSALTVDETYVPKEF													Mascot
									K
		2283.06	2283.1		0.0452	20	98	117	LCAIPNLRENYGELADCC								Carbamidomethyl (C)[2]					Mascot
									TK
		3347.61	3347.57		-0.0395	-12	384	413	CCAEANPPACYGTVLAE								Carbamidomethyl (C)[1,2]					Mascot
									FQPLVEEPKNLVK
	3	Hyaluronidase PH-20 OS=Mus musculus GN=Spam1						HYALP_MOUSE		58460.8	8.41		10		38	0
		PE=1 SV=2
		Peptide Information
		Calc. Mass		Obsrv. Mass	± da	± ppm	Start	End	Sequence					Ion	C. I. %		Modification				Rank	Result Type
							Seq.	Seq.						Score
		850.478	850.509		0.0304	36	273	279	QATLYVR													Mascot
		1198.54	1198.71		0.1667	139	441	450	MTCKETSDVK								Carbamidomethyl (C)[3]					Mascot
		1198.54	1198.71		0.1667	139	441	450	MTCKETSDVK								Carbamidomethyl (C)[3]					Mascot
		1260.68	1260.64		-0.0413	-33	197	207	KFMEGTLHLGK													Mascot
		1567.81	1567.7		-0.1107	-71	82	95	TATGQPVTLFYVDR													Mascot
		1567.81	1567.7		-0.1107	-71	82	95	TATGQPVTLFYVDR													Mascot
		1695.91	1695.78		-0.1249	-74	81	95	KTATGQPVTLFYVDR													Mascot
		1724.79	1724.78		-0.0101	-6	228	242	FQDPKYDGQCPAVEK													Mascot
		1775.84	1775.91		0.0677	38	451	466	NVQDVNVCVGDNVCIK								Carbamidomethyl (C)[8]					Mascot
		2210.96	2211.03		0.0661	30	423	440	VGDLEYFSEHFKCSCFS								Carbamidomethyl (C)[13]					Mascot
									R
		2807.51	2807.22		-0.2915	-104	139	160	LGLAIIDWEEWRPTWLRN													Mascot
									WKPK
		3323.58	3323.62		0.0398	12	357	384	YMQTTLNPYIVNVTLAAK								Carbamidomethyl (C)[20,25], Oxidation					Mascot
									MCSQTLCNEK								(M)[2,19]
	4	Tetratricopeptide repeat protein GNN OS=Mus						GNN_MOUSE		150727	8.91		16		37	0
		musculus GN=Gnn PE=1 SV=1
		Peptide Information
		Calc. Mass		Obsrv. Mass	± da	± ppm	Start	End	Sequence					Ion	C. I. %		Modification				Rank	Result Type
							Seq.	Seq.						Score
		850.457	850.509		0.0515	61	714	719	QTIFWR													Mascot
		856.456	856.511		0.0543	63	879	885	GLTYFQK													Mascot
		1045.55	1045.54		-0.0087	-8	483	491	SLCARPDVK								Carbamidomethyl (C)[3]					Mascot
		1165.61	1165.7		0.081	69	971	979	FQECLTIRR													Mascot
		1165.61	1165.7		0.081	69	971	979	FQECLTIRR													Mascot
		1307.71	1307.67		-0.048	-37	969	978	LKFQECLTIR								Carbamidomethyl (C)[6]					Mascot
		1334.65	1334.83		0.1827	137	83	93	QYSCLQSQHLK													Mascot
		1363.85	1363.7		-0.1459	-107	819	830	GRIILFIGSFLK													Mascot
		1363.85	1363.7		-0.1459	-107	819	830	GRIILFIGSFLK													Mascot
		1393.71	1393.62		-0.0874	-63	292	302	ESNRTFEILER													Mascot
		1501.8	1501.7		-0.1051	-70	1040	1052	KHLSISLSDTLCK								Carbamidomethyl (C)[12]					Mascot
		1597.83	1597.73		-0.0937	-59	203	216	LSSAYLLNEQGKMK								Oxidation (M)[13]					Mascot
		1674.86	1674.84		-0.0205	-12	634	647	DHHKVTAVHWAAFR													Mascot
		1724.89	1724.78		-0.104	-60	952	968	YTEGVLMLASGNAALAK								Oxidation (M)[7]					Mascot
		1880.95	1880.87		-0.0864	-46	801	818	TTLSVLECSLSEITAADK													Mascot
		1901.05	1900.85		-0.2044	-108	329	345	INSLPTCKSILLLSGER								Carbamidomethyl (C)[7]					Mascot
		2207.17	2207.05		-0.1223	-55	510	528	QHLSPADQERFGQSKPIL													Mascot
									R
		3323.63	3323.62		-0.0122	-4	1053	1081	LAGQLLSGDFCHHATME								Carbamidomethyl (C)[11]					Mascot
									AVSYLYRSLDLR
	5	Centrosomal protein of 70 kDa OS=Mus musculus						CEP70_MOUSE		71019.8	5.8		11		36	0
		GN=Cep70 PE=2 SV=1
		Peptide Information
		Calc. Mass		Obsrv. Mass	± da	± ppm	Start	End	Sequence					Ion	C. I. %		Modification				Rank	Result Type
							Seq.	Seq.						Score
		927.514	927.473		-0.0417	-45	20	28	EPLSPVASK													Mascot
		996.467	996.555		0.0881	88	93	100	TLMEETTR								Oxidation (M)[3]					Mascot
		1260.73	1260.64		-0.0988	-78	276	286	GVLMSLQKQLK								Oxidation (M)[4]					Mascot
		1334.66	1334.83		0.1728	129	187	198	MEQEGTIASLQK													Mascot
		1377.67	1377.63		-0.0391	-28	133	144	ANDLQQIMDSVK								Oxidation (M)[8]					Mascot
		1439.81	1439.77		-0.036	-25	561	573	QVLGPEDLQSIIK													Mascot
		1439.81	1439.77		-0.036	-25	561	573	QVLGPEDLQSIIK													Mascot
		1567.91	1567.7		-0.2046	-130	561	574	QVLGPEDLQSIIKK													Mascot
		1567.91	1567.7		-0.2046	-130	561	574	QVLGPEDLQSIIKK													Mascot
		1674.87	1674.84		-0.0323	-19	547	560	LCEIINKDVSEQVK								Carbamidomethyl (C)[2]					Mascot
		2225.2	2225.05		-0.1531	-69	554	573	DVSEQVKQVLGPEDLQSI													Mascot
									IK
		2663.17	2663.2		0.0215	8	253	275	QFEEDSQSEEKDFTNLG													Mascot
									ASPNYK
		3347.74	3347.57		-0.1724	-51	524	553	NLQELLELDSSSSLCVVV								Carbamidomethyl (C)[15,25]					Mascot
									STVGKLCEIINK
	6	Transcription elongation factor A protein 3 OS=Mus						TCEA3_MOUSE		38824.9	9.44		9		33	0
		musculus GN=Tcea3 PE=1 SV=3
		Peptide Information
		Calc. Mass		Obsrv. Mass	± da	± ppm	Start	End	Sequence					Ion	C. I. %		Modification				Rank	Result Type
							Seq.	Seq.						Score
		856.5	856.511		0.0106	12	77	83	RLLDSPR													Mascot
		1198.78	1198.71		-0.066	-55	63	73	EVVSLAKVLIK				7		0							Mascot
		1198.78	1198.71		-0.066	-55	63	73	EVVSLAKVLIK													Mascot
		1260.67	1260.64		-0.0299	-24	142	152	RPSLERSNSSK													Mascot
		1283.58	1283.68		0.0983	77	316	325	NCTYNQVQTR								Carbamidomethyl (C)[2]					Mascot
		1307.67	1307.67		-0.0038	-3	188	199	DKCVEMLSAALK													Mascot
		1567.92	1567.7		-0.2158	-138	254	268	RNVLSGAISPELIAK													Mascot
		1567.92	1567.7		-0.2158	-138	254	268	RNVLSGAISPELIAK													Mascot
		1674.71	1674.84		0.1343	80	200	213	AEDNFKDYGVNCDK								Carbamidomethyl (C)[12]					Mascot
		2807.38	2807.22		-0.1572	-56	255	280	NVLSGAISPELIAKMTAEE								Oxidation (M)[15,20]					Mascot
			2807.22																			Mascot
									MASDELR
		3324.41	3324.62		0.2036	61	316	343	NCTYNQVQTRSADEPMT								Carbamidomethyl (C)[2,22], Oxidation (M)[16]					Mascot
									TFVLCNECGNR
	7	Prolyl 3-hydroxylase 2 OS=Mus musculus GN=Leprel1						P3H2_MOUSE		80103.6	5.57		11		33	0
		PE=2 SV=1
		Peptide Information
		Calc. Mass		Obsrv. Mass	± da	± ppm	Start	End	Sequence					Ion	C. I. %		Modification				Rank	Result Type
							Seq.	Seq.						Score
		842.423	842.491		0.0687	82	21	28	GGPQDGRR													Mascot
		1165.64	1165.7		0.0592	51	512	521	FGYEGRVPLK													Mascot
		1165.64	1165.7		0.0592	51	512	521	FGYEGRVPLK													Mascot
		1260.71	1260.64		-0.0736	-58	624	635	TVTASIKPKCGR													Mascot
		1340.6	1340.62		0.0178	13	252	261	FEEYEYLGYK													Mascot
		1724.88	1724.78		-0.0981	-57	658	671	CAVALWFTLDPLYR								Carbamidomethyl (C)[1]					Mascot
		1740.91	1740.78		-0.1364	-78	676	690	IQADEVIAILDQEQR													Mascot
		1884.89	1884.85		-0.0417	-22	406	424	VPSGVNMDGAEVHGLS													Mascot
									MGK
		1900.89	1900.85		-0.0411	-22	406	424	VPSGVNMDGAEVHGLS								Oxidation (M)[7]					Mascot
									MGK
		2044.98	2044.97		-0.0095	-5	406	425	VPSGVNMDGAEVHGLS								Oxidation (M)[7,17]					Mascot
									MGKK
		2044.98	2044.97		-0.0095	-5	406	425	VPSGVNMDGAEVHGLS								Oxidation (M)[7,17]					Mascot
									MGKK
		2691.19	2691.2		0.0117	4	568	590	NDLSHPIHADNCLLDPEA								Carbamidomethyl (C)[12]					Mascot
									NECWK
		2720.26	2720.18		-0.073	-27	536	557	IVESYFMLNSTLYFSYTH								Oxidation (M)[7]					Mascot
									MVCR
		2748.21	2748.22		0.0083	3	568	590	NDLSHPIHADNCLLDPEA								Carbamidomethyl (C)[12,21]					Mascot
									NECWK
		3337.69	3337.63		-0.063	-19	293	319	LSPIENFLPLHYDYLQFAY													Mascot
									YRVGEYVK
		3337.69	3337.63		-0.063	-19	293	319	LSPIENFLPLHYDYLQFAY													Mascot
									YRVGEYVK
	8	Cell division control protein 6 homolog OS=Mus						CDC6_MOUSE		62574.2	9.43		11		32	0
		musculus GN=Cdc6 PE=2 SV=2
		Peptide Information
		Calc. Mass		Obsrv. Mass	± da	± ppm	Start	End	Sequence					Ion	C. I. %		Modification				Rank	Result Type
							Seq.	Seq.						Score
		927.478	927.473		-0.0053	-6	421	429	SPSESPVPK													Mascot
		1126.63	1126.63		0.0051	5	71	81	LSPCSPPKLGK													Mascot
		1165.61	1165.7		0.0888	76	230	239	SILLNCMSLR								Oxidation (M)[7]					Mascot
		1165.61	1165.7		0.0888	76	230	239	SILLNCMSLR								Oxidation (M)[7]					Mascot
		1260.61	1260.64		0.0281	22	140	150	CPPEKESVCIR													Mascot
		1305.72	1305.67		-0.0417	-32	6	17	SQTQATIGFPKK													Mascot
		1479.76	1479.76		-0.0003	0	178	189	EQEMGVIRNFLK								Oxidation (M)[4]					Mascot
		1479.76	1479.76		-0.0003	0	178	189	EQEMGVIRNFLK								Oxidation (M)[4]					Mascot
		1593.77	1593.76		-0.0084	-5	367	380	DQVLDSAAIQFCAR								Carbamidomethyl (C)[12]					Mascot
		1888.95	1888.87		-0.0807	-43	481	496	EVTLGKLYEAYSSICR								Carbamidomethyl (C)[15]					Mascot
		2211.09	2211.03		-0.0574	-26	295	312	GQDVLYTLFEWPWLSNS													Mascot
									R
		2273.27	2272.96		-0.3116	-137	37	57	NVQPVPTTPCVDVKLLPL													Mascot
									SPR
		2291.14	2291.08		-0.0615	-27	154	173	QEGTCYQQAKLVLNTAV								Carbamidomethyl (C)[5]					Mascot
									PDR
		2291.14	2291.08		-0.0615	-27	154	173	QEGTCYQQAKLVLNTAV								Carbamidomethyl (C)[5]					Mascot
									PDR
	9	Inactive 2'-5'-oligoadenylate synthase 1B OS=Mus						OAS1B_MOUSE		43591.9	9.46		9		32	0
		musculus GN=Oas1b PE=1 SV=3
		Peptide Information
		Calc. Mass		Obsrv. Mass	± da	± ppm	Start	End	Sequence					Ion	C. I. %		Modification				Rank	Result Type
							Seq.	Seq.						Score
		856.514	856.511		-0.0033	-4	132	139	LSAPDLLK													Mascot
		1198.56	1198.71		0.1475	123	101	109	QLCEVQHER								Carbamidomethyl (C)[3]					Mascot
		1198.6	1198.71		0.1071	89	192	200	YFLNCRPTK								Carbamidomethyl (C)[5]					Mascot
		1283.69	1283.68		-0.0075	-6	304	314	NIAGLNPKDWR													Mascot
		1439.78	1439.77		-0.0083	-6	192	202	YFLNCRPTKLK								Carbamidomethyl (C)[5]					Mascot
		1439.78	1439.77		-0.0083	-6	192	202	YFLNCRPTKLK								Carbamidomethyl (C)[5]					Mascot
		1724.85	1724.78		-0.0617	-36	316	330	LAGEAAAWLQYPCFK								Carbamidomethyl (C)[13]					Mascot
		1794.88	1794.76		-0.1269	-71	264	276	QLQIYWTVYYDFR													Mascot
		1794.88	1794.76		-0.1269	-71	264	276	QLQIYWTVYYDFR													Mascot
		1880.95	1880.87		-0.0818	-43	315	330	RLAGEAAAWLQYPCFK								Carbamidomethyl (C)[14]					Mascot
		2291.11	2291.08		-0.0292	-13	13	31	LDKFIENHLPDTSFCADL								Carbamidomethyl (C)[15]					Mascot
									R
		2291.11	2291.08		-0.0292	-13	13	31	LDKFIENHLPDTSFCADL								Carbamidomethyl (C)[15]					Mascot
									R
	10	WD repeat-containing protein 37 OS=Mus musculus						WDR37_MOUSE		55011.8	6.79		9		31	0
		GN=Wdr37 PE=2 SV=1
		Peptide Information
		Calc. Mass		Obsrv. Mass	± da	± ppm	Start	End	Sequence					Ion	C. I. %		Modification				Rank	Result Type
							Seq.	Seq.						Score
		927.537	927.473		-0.0642	-69	19	26	KSHSLSIR													Mascot
		1283.54	1283.68		0.1425	111	1	12	MPTESGSCSTAR								Carbamidomethyl (C)[8]					Mascot
		1307.69	1307.67		-0.0228	-17	433	443	QVRLFDMSGVR													Mascot
		1377.75	1377.63		-0.1231	-89	139	150	TTTSRAICQLVK								Carbamidomethyl (C)[8]					Mascot
		1479.69	1479.76		0.0765	52	2	15	PTESGSCSTARQAK								Carbamidomethyl (C)[7]					Mascot
			1479.76																			Mascot
		1479.69	1479.76		0.0765	52	2	15	PTESGSCSTARQAK								Carbamidomethyl (C)[7]					Mascot
		1674.86	1674.84		-0.0184	-11	409	423	TDSAINRINVCVGQK								Carbamidomethyl (C)[11]					Mascot
		1885	1884.85		-0.1499	-80	90	108	LAGEGQAIDGAELSKGQL													Mascot
									K
		2045.14	2044.97		-0.1694	-83	50	67	LPSSVRSTLLELFGQIER													Mascot
		2045.14	2044.97		-0.1694	-83	50	67	LPSSVRSTLLELFGQIER													Mascot
		2691.09	2691.2		0.1125	42	458	480	MVCCSAWSEDHPICNLF								Carbamidomethyl (C)[3]					Mascot
									TCGFDR
		2748.11	2748.22		0.1091	40	458	480	MVCCSAWSEDHPICNLF								Carbamidomethyl (C)[3,4]					Mascot
									TCGFDR
Gel Idx/Pos			107/E6						Instr./Gel Origin			BA2060/150407A						Process Status		Analysis Succeeded
Plate [#] Name			[1] 22762						Instrument Sample Name									Spectra		11
Rank		Protein Name						Accession No.		Protein MW	Protein		Pep.		Protein	Protein	Total Ion	Total Ion
											PI		Count		Score	Score	Score	C. I. %
																C. I. %
	1	Serum albumin OS=Mus musculus GN=Alb PE=1 SV=3						ALBU_MOUSE		68647.7	5.75		4		122	100	115	100
		Peptide Information
		Calc. Mass		Obsrv. Mass	± da	± ppm	Start	End	Sequence					Ion	C. I. %		Modification				Rank	Result Type
							Seq.	Seq.						Score
		1439.79	1439.77		-0.0183	-13	439	452	APQVSTPTLVEAAR													Mascot
		1479.8	1479.76		-0.0395	-27	422	434	LGEYGFQNAILVR				117		100							Mascot
		1479.8	1479.76		-0.0395	-27	422	434	LGEYGFQNAILVR													Mascot
		2230.12	2230.14		0.014	6	509	527	RPCFSALTVDETYVPKEF													Mascot
									K
		2283.06	2283.11		0.0494	22	98	117	LCAIPNLRENYGELADCC								Carbamidomethyl (C)[2]					Mascot
									TK
	2	Protein FAM178A OS=Mus musculus GN=Fam178a						F178A_MOUSE		143881	9.34		17		46	52.953
		PE=2 SV=2
		Peptide Information
		Calc. Mass		Obsrv. Mass	± da	± ppm	Start	End	Sequence					Ion	C. I. %		Modification				Rank	Result Type
							Seq.	Seq.						Score
		850.398	850.497		0.0991	117	423	429	MDISQEK													Mascot
		864.457	864.496		0.0386	45	350	356	TYHTKSK													Mascot
		870.461	870.517		0.0555	64	1228	1234	HVKCDIR													Mascot
		870.461	870.517		0.0555	64	1228	1234	HVKCDIR													Mascot
		927.483	927.474		-0.0093	-10	1228	1234	HVKCDIR								Carbamidomethyl (C)[4]					Mascot
		996.497	996.554		0.0567	57	478	485	RPDTSHQR													Mascot
		1475.87	1475.71		-0.1652	-112	411	422	LYLGRVISQLWK													Mascot
		1479.78	1479.76		-0.0251	-17	133	144	RPCMSLSKYLPK								Carbamidomethyl (C)[3]					Mascot
		1479.78	1479.76		-0.0251	-17	133	144	RPCMSLSKYLPK								Carbamidomethyl (C)[3]					Mascot
		1537.85	1537.69		-0.1574	-102	402	415	GMSIASTLRLYLGR													Mascot
		1567.68	1567.7		0.0165	11	517	532	SSADSAPSNAGHHSSR													Mascot
		1639.76	1639.89		0.1336	81	316	330	SSSDSWELSGSKQNK													Mascot
		1639.76	1639.89		0.1336	81	316	330	SSSDSWELSGSKQNK													Mascot
		1669.85	1669.81		-0.0426	-26	430	443	DHLQTRGNFQALNR													Mascot
		1794.92	1794.76		-0.1589	-89	1120	1134	QCLSLVMMSKLLDEK								Carbamidomethyl (C)[2]					Mascot
		2225.07	2225.05		-0.0173	-8	4	24	RCMPARPGFPSSPAPGS								Carbamidomethyl (C)[2], Oxidation (M)[3]					Mascot
									SPPR
		2225.07	2225.05		-0.0173	-8	4	24	RCMPARPGFPSSPAPGS								Carbamidomethyl (C)[2], Oxidation (M)[3]					Mascot
									SPPR
		2477.11	2477.13		0.0273	11	810	831	TGDQDSTDDGDGLLEEH													Mascot
									REFLK
		2677.39	2677.2		-0.1902	-71	728	752	SLEEIMALNFSRTPTTSG								Oxidation (M)[6]					Mascot
									KPPAVSK
		2720.39	2720.19		-0.1948	-72	918	941	MMSVHTDCIVSVQILSTL													Mascot
									MEITIR
		2807.24	2807.22		-0.0188	-7	373	397	VYQTHCTEDSWWCSAL													Mascot
									GRHSQGAGK
		2807.24	2807.22		-0.0188	-7	373	397	VYQTHCTEDSWWCSAL													Mascot
									GRHSQGAGK
		3354.71	3354.6		-0.1116	-33	914	941	WLFRMMSVHTDCIVSVQI								Oxidation (M)[5,6]					Mascot
									LSTLMEITIR
	3	Coiled-coil domain-containing protein 81 OS=Mus						CCD81_MOUSE		75777.5	9.35		14		38	0
		musculus GN=Ccdc81 PE=2 SV=1
		Peptide Information
		Calc. Mass		Obsrv. Mass	± da	± ppm	Start	End	Sequence					Ion	C. I. %		Modification				Rank	Result Type
							Seq.	Seq.						Score
		850.377	850.497		0.1196	141	625	630	CRQCQR								Carbamidomethyl (C)[1]					Mascot
		864.413	864.496		0.0828	96	121	128	DTIEGCVK													Mascot
		1146.58	1146.62		0.0409	36	203	212	RPNSAMAFPR													Mascot
		1165.59	1165.69		0.1021	88	613	621	LFLLDQCEK								Carbamidomethyl (C)[7]					Mascot
		1165.59	1165.69		0.1021	88	613	621	LFLLDQCEK								Carbamidomethyl (C)[7]					Mascot
		1475.74	1475.71		-0.0342	-23	2	14	LDRVGPGFQDLCR													Mascot
		1502.69	1502.56		-0.1273	-85	168	181	DFLCSMDGSGILTK								Oxidation (M)[6]					Mascot
		1669.86	1669.81		-0.05	-30	203	216	RPNSAMAFPRIEHK								Oxidation (M)[6]					Mascot
		1724.86	1724.78		-0.0732	-42	222	237	TPVEVVGEEGGENRPR													Mascot
		1740.91	1740.77		-0.1418	-81	386	401	NAAYNLGVAEAIRNHK													Mascot
		1880.98	1880.87		-0.1058	-56	121	136	DTIEGCVKETLLFLSR								Carbamidomethyl (C)[6]					Mascot
		1940.91	1940.87		-0.043	-22	165	181	FYKDFLCSMDGSGILTK								Oxidation (M)[9]					Mascot
		2283.06	2283.11		0.0415	18	632	651	TCNTGESNLWPMNKFLQ													Mascot
									GSR
		2299.06	2299.12		0.0557	24	632	651	TCNTGESNLWPMNKFLQ								Oxidation (M)[12]					Mascot
									GSR
		2477.3	2477.13		-0.17	-69	416	436	RPLSPEINAFKQEEYSQS													Mascot
									LLK
		2780.2	2779.86		-0.3421	-123	310	333	TSPAPACQDHNKAGQEM								Carbamidomethyl (C)[7,18], Oxidation (M)[17]					Mascot
									CYVCLQR
		2780.2	2780.37		0.1643	59	310	333	TSPAPACQDHNKAGQEM								Carbamidomethyl (C)[7,18], Oxidation (M)[17]					Mascot
									CYVCLQR
	4	DNA-directed RNA polymerase III subunit RPC5						RPC5_MOUSE		79803.3	5.95		12		36	0
		OS=Mus musculus GN=Polr3e PE=1 SV=2
		Peptide Information
		Calc. Mass		Obsrv. Mass	± da	± ppm	Start	End	Sequence					Ion	C. I. %		Modification				Rank	Result Type
							Seq.	Seq.						Score
		850.453	850.497		0.0437	51	412	418	HPDVVQR													Mascot
		868.5	868.508		0.0081	9	532	540	LANGLPAGR													Mascot
		1475.78	1475.71		-0.0692	-47	370	383	EVAAVTKLCAEDVK													Mascot
		1537.59	1537.69		0.1003	65	693	705	DCCVSCGGMWYLK								Carbamidomethyl (C)[2], Oxidation (M)[9]					Mascot
		1724.89	1724.78		-0.1096	-64	444	460	KPDGQSAPVGLVSGEQR													Mascot
		1880.89	1880.87		-0.0153	-8	56	71	VELEMAIDTLNPNYCR													Mascot
		1940.89	1940.87		-0.0158	-8	200	214	HAEEPWVHLHYYGMR								Oxidation (M)[14]					Mascot
		1993.83	1993.93		0.1027	52	693	710	DCCVSCGGMWYLKGTV								Carbamidomethyl (C)[2]					Mascot
									QS
		2278.95	2279.11		0.158	69	151	171	EREAANEAGDSSQDEAE													Mascot
									EDVK
		2283.05	2283.11		0.0547	24	200	217	HAEEPWVHLHYYGMRD													Mascot
									SR
		2299.05	2299.12		0.0689	30	200	217	HAEEPWVHLHYYGMRD								Oxidation (M)[14]					Mascot
									SR
		2663.27	2663.21		-0.062	-23	218	240	SEHERQYLLCQGSSGVE								Carbamidomethyl (C)[10]					Mascot
									NTELVK
		2720.33	2720.19		-0.1428	-52	1	24	MANEEDDPVIQEIDVYLA													Mascot
									KSLAEK
	5	Rab5 GDP/GTP exchange factor OS=Mus musculus						RABX5_MOUSE		56832.6	6.42		11		34	0
		GN=Rabgef1 PE=1 SV=1
		Peptide Information
		Calc. Mass		Obsrv. Mass	± da	± ppm	Start	End	Sequence					Ion	C. I. %		Modification				Rank	Result Type
							Seq.	Seq.						Score
		842.488	842.488		-0.0004	0	297	303	HIFNAIK													Mascot
		850.445	850.497		0.0515	61	1	7	MSLKSER													Mascot
		1051.54	1051.67		0.1272	121	288	296	LACITRCSK								Carbamidomethyl (C)[3]					Mascot
		1051.54	1051.67		0.1272	121	288	296	LACITRCSK								Carbamidomethyl (C)[3]					Mascot
		1279.7	1279.72		0.0127	10	480	491	LPPPLQPQVYAG													Mascot
		1502.74	1502.56		-0.179	-119	159	170	QTKMFLEAMPYK								Oxidation (M)[4]					Mascot
		1554.81	1554.6		-0.2069	-133	8	20	RGIHVDQSELLCK								Carbamidomethyl (C)[12]					Mascot
		1794.74	1794.76		0.0212	12	22	37	GCGYYGNPAWQGFCSK								Carbamidomethyl (C)[2]					Mascot
		1880.95	1880.87		-0.0807	-43	409	423	QMYKNLDLLSQLNER								Oxidation (M)[2]					Mascot
		2283.04	2283.11		0.064	28	394	412	QESESWPPEACLGVKQ								Carbamidomethyl (C)[11], Oxidation (M)[17]					Mascot
									MYK
		2296.95	2297.12		0.1755	76	22	40	GCGYYGNPAWQGFCSK								Carbamidomethyl (C)[2,14]					Mascot
									CWR
		3348.72	3348.51		-0.2026	-61	242	270	IRALHWVTPQMLCVPVN								Oxidation (M)[11]					Mascot
									EEIPEVSDMVVK
	6	Prolyl 3-hydroxylase 2 OS=Mus musculus GN=Leprel1						P3H2_MOUSE		80103.6	5.57		11		32	0
		PE=2 SV=1
		Peptide Information
		Calc. Mass		Obsrv. Mass	± da	± ppm	Start	End	Sequence					Ion	C. I. %		Modification				Rank	Result Type
							Seq.	Seq.						Score
		842.423	842.488		0.0651	77	21	28	GGPQDGRR													Mascot
		864.483	864.496		0.0134	16	501	508	FEGATVLK													Mascot
		1165.64	1165.69		0.0579	50	512	521	FGYEGRVPLK													Mascot
		1165.64	1165.69		0.0579	50	512	521	FGYEGRVPLK													Mascot
		1724.88	1724.78		-0.0998	-58	658	671	CAVALWFTLDPLYR								Carbamidomethyl (C)[1]					Mascot
		1740.91	1740.77		-0.1405	-81	676	690	IQADEVIAILDQEQR													Mascot
		2044.98	2044.97		-0.0066	-3	406	425	VPSGVNMDGAEVHGLS								Oxidation (M)[7,17]					Mascot
									MGKK
		2662.33	2662.27		-0.0637	-24	293	313	LSPIENFLPLHYDYLQFAY													Mascot
									YR
		2691.19	2691.21		0.0171	6	568	590	NDLSHPIHADNCLLDPEA								Carbamidomethyl (C)[12]					Mascot
									NECWK
		2691.25	2691.21		-0.0379	-14	262	284	GGLYEAIADHYMQVLVC								Carbamidomethyl (C)[17]					Mascot
									QHECVR
		2720.26	2720.19		-0.0649	-24	536	557	IVESYFMLNSTLYFSYTH								Oxidation (M)[7]					Mascot
									MVCR
		2748.21	2748.22		0.0066	2	568	590	NDLSHPIHADNCLLDPEA								Carbamidomethyl (C)[12,21]					Mascot
									NECWK
		2748.27	2748.22		-0.0483	-18	262	284	GGLYEAIADHYMQVLVC								Carbamidomethyl (C)[17,21]					Mascot
									QHECVR
		3337.69	3337.63		-0.0596	-18	293	319	LSPIENFLPLHYDYLQFAY													Mascot
									YRVGEYVK
		3337.69	3337.63		-0.0596	-18	293	319	LSPIENFLPLHYDYLQFAY													Mascot
									YRVGEYVK
	7	Protein CIP2A OS=Mus musculus GN=Kiaa1524 PE=2						CIP2A_MOUSE		101978	5.89		12		32	0
		SV=3
		Peptide Information
		Calc. Mass		Obsrv. Mass	± da	± ppm	Start	End	Sequence					Ion	C. I. %		Modification				Rank	Result Type
							Seq.	Seq.						Score
		842.444	842.488		0.0438	52	584	591	CLTPPPSK													Mascot
		850.467	850.497		0.0298	35	459	466	IDLGFGTK													Mascot
		864.413	864.496		0.0828	96	467	474	VADSELCK													Mascot
		868.39	868.508		0.1176	135	1	8	MDSTACLK													Mascot
		996.547	996.554		0.0064	6	32	40	HLEVVSGQK													Mascot
		1045.53	1045.53		0.0067	6	791	799	EVQSQLADR													Mascot
		1439.77	1439.77		-0.007	-5	719	731	LESVAAEHEILTK													Mascot
		1554.8	1554.6		-0.2021	-130	592	605	DNAPALNIEDLIEK													Mascot
		1567.87	1567.7		-0.1681	-107	718	731	KLESVAAEHEILTK													Mascot
		2279.06	2279.11		0.0479	21	747	765	NTDLQTTCESLNKHIETM								Carbamidomethyl (C)[8], Oxidation (M)[18]					Mascot
									K
		2691.36	2691.21		-0.1497	-56	883	907	HSHMIAMIHSLSGGKISP								Oxidation (M)[4,7]					Mascot
									ETVNLSI
		2691.36	2691.21		-0.1497	-56	883	907	HSHMIAMIHSLSGGKISP								Oxidation (M)[4,7]					Mascot
									ETVNLSI
		3808.9	3808.66		-0.2407	-63	369	401	EIFEDVIDTGNCSSTDHF								Carbamidomethyl (C)[12]					Mascot
									VTLLLPTILDQLQFK
	8	Cadherin-23 OS=Mus musculus GN=Cdh23 PE=1						CAD23_MOUSE		369395	4.47		11		32	0	32	93.903
		SV=2
		Peptide Information
		Calc. Mass		Obsrv. Mass	± da	± ppm	Start	End	Sequence					Ion	C. I. %		Modification				Rank	Result Type
							Seq.	Seq.						Score
		850.391	850.497		0.1057	124	929	935	MQVGMPR								Oxidation (M)[1,5]					Mascot
		864.457	864.496		0.0386	45	564	571	DAYVGALR													Mascot
		1045.55	1045.53		-0.0185	-18	965	975	VVASDAGTPTK													Mascot
		1479.79	1479.76		-0.0355	-24	1581	1594	ISGEIATRPAPPDR				32		93.903							Mascot
		1479.79	1479.76		-0.0355	-24	1581	1594	ISGEIATRPAPPDR													Mascot
		1669.98	1669.81		-0.1755	-105	1364	1379	IDAITGVITVKGLVDR													Mascot
		1741.03	1740.77		-0.2609	-150	1216	1232	LGLRETAGIGTSVIVVR													Mascot
		2239.19	2239.07		-0.1267	-57	3002	3020	VNFAQTELLIHVVNRDTN													Mascot
									R
		2284.13	2284.11		-0.0269	-12	1382	1403	GDFYTLTVVADDGGPKV													Mascot
									DSTVK
		2299.14	2299.12		-0.0237	-10	1806	1824	DVELDRETIAFYNLTICAR								Carbamidomethyl (C)[17]					Mascot
		2662.42	2662.27		-0.1496	-56	2810	2833	SWTPPRGPSPALDLLTDL													Mascot
									TLQEVR
		3795.02	3794.64		-0.3765	-99	266	301	GRPRGIGYTIVSGNTNSIF													Mascot
									ALDYISGALTLNGLLDR
	9	tRNA (guanine(26)-N(2))-dimethyltransferase OS=Mus						TRM1_MOUSE		72303.6	8.35		10		32	0
		musculus GN=Trmt1 PE=1 SV=2
		Peptide Information
		Calc. Mass		Obsrv. Mass	± da	± ppm	Start	End	Sequence					Ion	C. I. %		Modification				Rank	Result Type
							Seq.	Seq.						Score
		996.529	996.554		0.0242	24	276	284	YGAMALKSR													Mascot
		1045.54	1045.53		-0.0046	-4	570	579	AASEDLAGRR													Mascot
		1639.81	1639.89		0.0807	49	550	563	FQANPEANWGPRPR													Mascot
		1639.81	1639.89		0.0807	49	550	563	FQANPEANWGPRPR													Mascot
		1724.87	1724.78		-0.0919	-53	29	44	KAQKPPSPPAMENGTR								Oxidation (M)[11]					Mascot
		2045.05	2044.97		-0.0798	-39	195	213	NVELNGVAHLVQPNQAD													Mascot
									AR
		2230.02	2230.14		0.115	52	369	389	IKFSAACGPPVTPECEHC													Mascot
									GQR
		2477.21	2477.13		-0.0728	-29	336	357	SSASKQALVFQCVGCGA								Carbamidomethyl (C)[12,15]					Mascot
									FYLQR
		2780.45	2780.37		-0.0862	-31	169	194	FALEVPGLQSVVANDAS													Mascot
									ARAVELMHR
		2807.37	2807.22		-0.1426	-51	285	307	ACHEMALRIVLHSLDLHA								Carbamidomethyl (C)[2,20]					Mascot
									NCYQR
		2807.37	2807.22		-0.1426	-51	285	307	ACHEMALRIVLHSLDLHA								Carbamidomethyl (C)[2,20]					Mascot
									NCYQR
		3794.63	3794.64		0.0134	4	610	645	EGTCQLGDQCCYSHSPA								Carbamidomethyl (C)[4]					Mascot
									APVASGDIPIEECPETTTK
	10	Centrosomal protein of 70 kDa OS=Mus musculus						CEP70_MOUSE		71019.8	5.8		10		31	0
		GN=Cep70 PE=2 SV=1
		Peptide Information
		Calc. Mass		Obsrv. Mass	± da	± ppm	Start	End	Sequence					Ion	C. I. %		Modification				Rank	Result Type
							Seq.	Seq.						Score
		864.436	864.496		0.0604	70	82	88	QSSQKMR													Mascot
		927.514	927.474		-0.041	-44	20	28	EPLSPVASK													Mascot
		996.467	996.554		0.087	87	93	100	TLMEETTR								Oxidation (M)[3]					Mascot
		1146.69	1146.62		-0.0635	-55	383	392	APVIIYKQSK													Mascot
		1334.66	1334.83		0.1688	126	187	198	MEQEGTIASLQK													Mascot
		1439.81	1439.77		-0.0434	-30	561	573	QVLGPEDLQSIIK													Mascot
		1567.91	1567.7		-0.2045	-130	561	574	QVLGPEDLQSIIKK													Mascot
		2225.2	2225.05		-0.1494	-67	554	573	DVSEQVKQVLGPEDLQSI													Mascot
									IK
		2225.2	2225.05		-0.1494	-67	554	573	DVSEQVKQVLGPEDLQSI													Mascot
									IK
		2477.28	2477.13		-0.1468	-59	524	546	NLQELLELDSSSSLCVVV								Carbamidomethyl (C)[15]					Mascot
									STVGK
		2663.17	2663.21		0.0366	14	253	275	QFEEDSQSEEKDFTNLG													Mascot
									ASPNYK
Gel Idx/Pos			108/E7						Instr./Gel Origin			BA2060/150407A						Process Status		Analysis Succeeded
Plate [#] Name			[1] 22762						Instrument Sample Name									Spectra		11
Rank		Protein Name						Accession No.		Protein MW	Protein		Pep.		Protein	Protein	Total Ion	Total Ion
											PI		Count		Score	Score	Score	C. I. %
																C. I. %
	1	Serum albumin OS=Mus musculus GN=Alb PE=1 SV=3						ALBU_MOUSE		68647.7	5.75		6		120	100	110	100
		Peptide Information
		Calc. Mass		Obsrv. Mass	± da	± ppm	Start	End	Sequence					Ion	C. I. %		Modification				Rank	Result Type
		Calc. Mass		Obsrv. Mass	± da	± ppm	Seq.	Seq.	Sequence					Score	C. I. %		Modification				Rank	Result Type
		997.531	997.442		-0.0894	-90	491	499	TPVSEHVTK													Mascot
		1439.79	1439.76		-0.0279	-19	439	452	APQVSTPTLVEAAR													Mascot
		1479.8	1479.75		-0.0477	-32	422	434	LGEYGFQNAILVR				112		100							Mascot
		1479.8	1479.75		-0.0477	-32	422	434	LGEYGFQNAILVR													Mascot
		1749.66	1749.62		-0.0446	-25	268	281	ECCHGDLLECADDR								Carbamidomethyl (C)[2,3,10]					Mascot
		2230.12	2230.13		0.0066	3	509	527	RPCFSALTVDETYVPKEF													Mascot
									K
		2283.06	2283.1		0.0391	17	98	117	LCAIPNLRENYGELADCC								Carbamidomethyl (C)[2]					Mascot
									TK
	2	Prolyl 3-hydroxylase 2 OS=Mus musculus GN=Leprel1						P3H2_MOUSE		80103.6	5.57		14		50	81.27
		PE=2 SV=1
		Peptide Information
		Calc. Mass		Obsrv. Mass	± da	± ppm	Start	End	Sequence					Ion	C. I. %		Modification				Rank	Result Type
							Seq.	Seq.						Score
		842.423	842.485		0.0627	74	21	28	GGPQDGRR													Mascot
		864.483	864.483		0.0007	1	501	508	FEGATVLK													Mascot
		997.517	997.442		-0.0755	-76	131	138	HRVSEDVR													Mascot
		1165.64	1165.69		0.0521	45	512	521	FGYEGRVPLK													Mascot
		1195.61	1195.52		-0.0879	-74	490	500	GKTSPHTPNEK													Mascot
		1724.88	1724.78		-0.1058	-61	658	671	CAVALWFTLDPLYR								Carbamidomethyl (C)[1]					Mascot
		1740.91	1740.76		-0.1494	-86	676	690	IQADEVIAILDQEQR													Mascot
		2044.98	2044.97		-0.0122	-6	406	425	VPSGVNMDGAEVHGLS								Oxidation (M)[7,17]					Mascot
									MGKK
		2662.33	2662.24		-0.095	-36	293	313	LSPIENFLPLHYDYLQFAY													Mascot
									YR
		2691.19	2691.2		0.0078	3	568	590	NDLSHPIHADNCLLDPEA								Carbamidomethyl (C)[12]					Mascot
									NECWK
		2691.25	2691.2		-0.0472	-18	262	284	GGLYEAIADHYMQVLVC								Carbamidomethyl (C)[17]					Mascot
									QHECVR
		2720.26	2720.2		-0.0591	-22	536	557	IVESYFMLNSTLYFSYTH								Oxidation (M)[7]					Mascot
									MVCR
		2748.21	2748.21		0.0005	0	568	590	NDLSHPIHADNCLLDPEA								Carbamidomethyl (C)[12,21]					Mascot
									NECWK
		2748.27	2748.21		-0.0544	-20	262	284	GGLYEAIADHYMQVLVC								Carbamidomethyl (C)[17,21]					Mascot
									QHECVR
		2921.37	2921.25		-0.1189	-41	535	557	KIVESYFMLNSTLYFSYT								Carbamidomethyl (C)[22], Oxidation (M)[8,20]					Mascot
									HMVCR
		3337.69	3337.63		-0.0669	-20	293	319	LSPIENFLPLHYDYLQFAY													Mascot
									YRVGEYVK
		3337.69	3337.63		-0.0669	-20	293	319	LSPIENFLPLHYDYLQFAY													Mascot
									YRVGEYVK
	3	Protein RMD5 homolog B OS=Mus musculus						RMD5B_MOUSE		44392.5	6.1		9		38	0
		GN=Rmnd5b PE=2 SV=1
		Peptide Information
		Calc. Mass		Obsrv. Mass	± da	± ppm	Start	End	Sequence					Ion	C. I. %		Modification				Rank	Result Type
							Seq.	Seq.						Score
		842.546	842.485		-0.0603	-72	368	375	LINGGKLK													Mascot
		997.561	997.442		-0.1193	-120	354	362	LICGHVISR													Mascot
		1045.49	1045.54		0.0483	46	309	317	QCTGVWSHK													Mascot
		1125.45	1125.54		0.0908	81	1	9	MEQCACVER								Carbamidomethyl (C)[4]					Mascot
		1479.66	1479.75		0.0911	62	2	13	EQCACVERELDK								Carbamidomethyl (C)[3]					Mascot
		1479.66	1479.75		0.0911	62	2	13	EQCACVERELDK								Carbamidomethyl (C)[3]					Mascot
		1554.8	1554.59		-0.2102	-135	232	244	EIQVMMGSLVYLR								Oxidation (M)[5]					Mascot
		1724.72	1724.78		0.0581	34	376	390	CPYCPMEQNPADGKR								Oxidation (M)[6]					Mascot
		2678.33	2678.18		-0.1499	-56	41	66	AELASAALQGTPLSATLS								Carbamidomethyl (C)[24]					Mascot
									LVMSQCCR
		2749.4	2749.22		-0.1845	-67	41	67	AELASAALQGTPLSATLS													Mascot
									LVMSQCCRK
	4	Stefin-1 OS=Mus musculus GN=Stfa1 PE=2 SV=1						CYT1_MOUSE		10999.5	5.89		5		36	0
		Peptide Information
		Calc. Mass		Obsrv. Mass	± da	± ppm	Start	End	Sequence					Ion	C. I. %		Modification				Rank	Result Type
							Seq.	Seq.						Score
		1283.74	1283.66		-0.0781	-61	23	33	VRPQLEAKTNK													Mascot
		1305.64	1305.66		0.0263	20	35	44	YEKFEAVEYK													Mascot
		2230.09	2230.13		0.0383	17	57	76	MDVGHGCFIHIKVFNGPT								Carbamidomethyl (C)[7], Oxidation (M)[1]					Mascot
									GK
		2283.07	2283.1		0.0281	12	69	88	VFNGPTGKDNYELHGYQ													Mascot
									TDK
		2612.11	2612.07		-0.0449	-17	77	97	DNYELHGYQTDKTMDEE													Mascot
									LTYF
	5	Myotubularin-related protein 2 OS=Mus musculus						MTMR2_MOUSE		73186	6.83		11		35	0
		GN=Mtmr2 PE=1 SV=3
		Peptide Information
		Calc. Mass		Obsrv. Mass	± da	± ppm	Start	End	Sequence					Ion	C. I. %		Modification				Rank	Result Type
							Seq.	Seq.						Score
		864.519	864.483		-0.0357	-41	597	603	YKELLAK													Mascot
		997.502	997.442		-0.0605	-61	174	181	SIFENLMK								Oxidation (M)[7]					Mascot
		1165.53	1165.69		0.1546	133	284	294	CSQPMVGVSGK								Carbamidomethyl (C)[1], Oxidation (M)[5]					Mascot
		1305.64	1305.66		0.0223	17	284	295	CSQPMVGVSGKR								Carbamidomethyl (C)[1]					Mascot
		1448.77	1448.85		0.0844	58	572	582	HLELWVGYYIR													Mascot
		1740.82	1740.76		-0.0588	-34	145	159	GENSYGLETVCKDIR								Carbamidomethyl (C)[11]					Mascot
		1880.88	1880.86		-0.0274	-15	1	18	MEKSSSCESLGAQLPAA								Oxidation (M)[1]					Mascot
									R
		2477.25	2477.13		-0.1236	-50	90	111	DVTYICPFTGAVRGTLTV								Carbamidomethyl (C)[6]					Mascot
									TSYR
		2662.33	2662.24		-0.093	-35	234	256	YELCDTYPALLVVPANIP								Carbamidomethyl (C)[4]					Mascot
									DEELK
		2749.3	2749.22		-0.0774	-28	470	492	NHADADRSPVFLQFIDCV													Mascot
									WQMTR
		3348.72	3348.5		-0.2183	-65	302	331	YLQAIMDSNAQSHKIFIFD													Mascot
									ARPSVNAVANK
	6	Aminopeptidase O OS=Mus musculus GN=Aopep						AMPO_MOUSE		92895.2	5.84		11		34	0
		PE=2 SV=2
		Peptide Information
		Calc. Mass		Obsrv. Mass	± da	± ppm	Start	End	Sequence					Ion	C. I. %		Modification				Rank	Result Type
							Seq.	Seq.						Score
		1195.6	1195.52		-0.0841	-70	807	817	ASAQVVTEMLF													Mascot
		1479.67	1479.75		0.0758	51	796	806	CFELVKEHMDR								Carbamidomethyl (C)[1], Oxidation (M)[9]					Mascot
		1479.67	1479.75		0.0758	51	796	806	CFELVKEHMDR								Carbamidomethyl (C)[1], Oxidation (M)[9]					Mascot
		1880.96	1880.86		-0.1021	-54	478	494	LCHEIAHSWFGLAIGAR													Mascot
		2044.83	2044.97		0.1333	65	122	139	DSEISSSKYCCDTGNHG								Carbamidomethyl (C)[10,11]					Mascot
									K
		2248.09	2247.87		-0.2168	-96	280	299	ALFPCQEPPVAMSTWQA								Oxidation (M)[12]					Mascot
									TVR
		2612.42	2612.07		-0.3537	-135	699	720	EVAFELSPDQIVLLLEWLL													Mascot
									EQK
		2663.27	2663.18		-0.0884	-33	766	788	FLLEDQAMGIYLYGELMV													Mascot
									SEDAR
		2663.27	2663.18		-0.0884	-33	766	788	FLLEDQAMGIYLYGELMV													Mascot
									SEDAR
		2780.13	2779.86		-0.2641	-95	105	129	GDQDAFDNDGNHDNQE													Mascot
									RDSEISSSK
		2780.13	2780.35		0.2285	82	105	129	GDQDAFDNDGNHDNQE													Mascot
									RDSEISSSK
		2807.38	2807.21		-0.1636	-58	721	744	TLSPQTLHCLQQTYHLPE													Mascot
									QDAEVR
		2807.38	2807.21		-0.1636	-58	721	744	TLSPQTLHCLQQTYHLPE													Mascot
									QDAEVR
		3323.55	3323.62		0.0691	21	250	279	TKPEGQSVAWTTDQNGR								Oxidation (M)[23]					Mascot
									PCVYTMGSPINNR
		3337.52	3337.63		0.1074	32	323	350	SWHYYVTMPMPASTFAI								Carbamidomethyl (C)[21], Oxidation					Mascot
									AVGCWTEMKPK								(M)[8,10,25]
		3337.52	3337.63		0.1074	32	323	350	SWHYYVTMPMPASTFAI								Carbamidomethyl (C)[21], Oxidation					Mascot
									AVGCWTEMKPK								(M)[8,10,25]
	7	Protein FAM178A OS=Mus musculus GN=Fam178a						F178A_MOUSE		143881	9.34		15		34	0
		PE=2 SV=2
		Peptide Information
		Calc. Mass		Obsrv. Mass	± da	± ppm	Start	End	Sequence					Ion	C. I. %		Modification				Rank	Result Type
							Seq.	Seq.						Score
		850.398	850.501		0.1035	122	423	429	MDISQEK													Mascot
		864.457	864.483		0.0259	30	350	356	TYHTKSK													Mascot
		870.461	870.513		0.0515	59	1228	1234	HVKCDIR													Mascot
		870.461	870.513		0.0515	59	1228	1234	HVKCDIR													Mascot
			870.513																			Mascot
		996.497	996.545		0.0484	49	478	485	RPDTSHQR													Mascot
		1479.78	1479.75		-0.0333	-23	133	144	RPCMSLSKYLPK								Carbamidomethyl (C)[3]					Mascot
		1479.78	1479.75		-0.0333	-23	133	144	RPCMSLSKYLPK								Carbamidomethyl (C)[3]					Mascot
		1537.85	1537.71		-0.1441	-94	402	415	GMSIASTLRLYLGR													Mascot
		1567.68	1567.69		0.0038	2	517	532	SSADSAPSNAGHHSSR													Mascot
		1629.89	1629.74		-0.1507	-92	564	579	ASNLQKNKPAGSVTSK													Mascot
		1639.76	1639.88		0.1263	77	316	330	SSSDSWELSGSKQNK													Mascot
		1639.76	1639.88		0.1263	77	316	330	SSSDSWELSGSKQNK													Mascot
		1794.92	1794.75		-0.1681	-94	1120	1134	QCLSLVMMSKLLDEK								Carbamidomethyl (C)[2]					Mascot
		1794.92	1794.75		-0.1681	-94	1120	1134	QCLSLVMMSKLLDEK								Carbamidomethyl (C)[2]					Mascot
		2225.07	2225.04		-0.0281	-13	4	24	RCMPARPGFPSSPAPGS								Carbamidomethyl (C)[2], Oxidation (M)[3]					Mascot
									SPPR
		2225.07	2225.04		-0.0281	-13	4	24	RCMPARPGFPSSPAPGS								Carbamidomethyl (C)[2], Oxidation (M)[3]					Mascot
									SPPR
		2477.11	2477.13		0.0195	8	810	831	TGDQDSTDDGDGLLEEH													Mascot
									REFLK
		2677.39	2677.19		-0.197	-74	728	752	SLEEIMALNFSRTPTTSG								Oxidation (M)[6]					Mascot
									KPPAVSK
		2720.39	2720.2		-0.189	-69	918	941	MMSVHTDCIVSVQILSTL													Mascot
									MEITIR
		2807.24	2807.21		-0.0266	-9	373	397	VYQTHCTEDSWWCSAL													Mascot
									GRHSQGAGK
		2807.24	2807.21		-0.0266	-9	373	397	VYQTHCTEDSWWCSAL													Mascot
									GRHSQGAGK
		2921.28	2921.25		-0.0362	-12	373	397	VYQTHCTEDSWWCSAL								Carbamidomethyl (C)[6,13]					Mascot
									GRHSQGAGK
	8	Golgi SNAP receptor complex member 1 OS=Mus						GOSR1_MOUSE		28471.5	9.34		7		32	0
		musculus GN=Gosr1 PE=1 SV=2
		Peptide Information
		Calc. Mass		Obsrv. Mass	± da	± ppm	Start	End	Sequence					Ion	C. I. %		Modification				Rank	Result Type
							Seq.	Seq.						Score
		882.457	882.52		0.063	71	144	150	KDIESYK													Mascot
		1537.81	1537.71		-0.1043	-68	160	171	TELFLKEHDHLR													Mascot
		1639.72	1639.88		0.1581	96	33	47	LCTSYSHSGSRDGGR								Carbamidomethyl (C)[2]					Mascot
		1639.72	1639.88		0.1581	96	33	47	LCTSYSHSGSRDGGR								Carbamidomethyl (C)[2]					Mascot
		1740.8	1740.76		-0.0403	-23	50	65	YSSDTTPLLNGSSQDR													Mascot
		1794.91	1794.75		-0.1646	-92	66	80	MFETMAIEIEQLLAR													Mascot
		1794.91	1794.75		-0.1646	-92	66	80	MFETMAIEIEQLLAR													Mascot
		2298.13	2298.11		-0.0198	-9	176	195	LIEETISIAMATKENMTSQ								Oxidation (M)[10,16]					Mascot
									R
		2807.38	2807.21		-0.1682	-60	88	112	MAEYTHSAGVPSLNAAL								Oxidation (M)[1]					Mascot
									MHTLQRHR
		2807.38	2807.21		-0.1682	-60	88	112	MAEYTHSAGVPSLNAAL								Oxidation (M)[1]					Mascot
									MHTLQRHR
	9	N-acetylglucosaminyl-phosphatidylinositol						PIGL_MOUSE		28164.7	8.59		6		32	0
		de-N-acetylase OS=Mus musculus GN=Pigl PE=2
		SV=1
		Peptide Information
		Calc. Mass		Obsrv. Mass	± da	± ppm	Start	End	Sequence					Ion	C. I. %		Modification				Rank	Result Type
							Seq.	Seq.						Score
		1639.88	1639.88		-0.0013	-1	91	105	ELLQSCAVLGIPPSR								Carbamidomethyl (C)[6]					Mascot
		1639.88	1639.88		-0.0013	-1	91	105	ELLQSCAVLGIPPSR								Carbamidomethyl (C)[6]					Mascot
		2297.22	2297.11		-0.1042	-45	1	20	MELVGFLCVAVAVLTWG								Carbamidomethyl (C)[8], Oxidation (M)[1]					Mascot
									FLR
		2298.26	2298.11		-0.1441	-63	91	111	ELLQSCAVLGIPPSRVMII								Oxidation (M)[17]					Mascot
									DK
		2676.31	2676.19		-0.1182	-44	67	89	LEQQVSLLCFSSGNYYN													Mascot
									QGEIRK
		2779.53	2779.86		0.3301	119	191	214	YAFLLDLPWTLLSPQDVL													Mascot
									FVLTSK
		3808.91	3808.66		-0.2583	-68	30	66	SPEQAGLPGAGSRALVVI								Oxidation (M)[26]					Mascot
									AHPDDEAMFFAPTMLGL
									AR
	10	tRNA (guanine(26)-N(2))-dimethyltransferase OS=Mus						TRM1_MOUSE		72303.6	8.35		10		32	0
		musculus GN=Trmt1 PE=1 SV=2
		Peptide Information
		Calc. Mass		Obsrv. Mass	± da	± ppm	Start	End	Sequence					Ion	C. I. %		Modification				Rank	Result Type
							Seq.	Seq.						Score
		996.529	996.545		0.0159	16	276	284	YGAMALKSR													Mascot
		1045.54	1045.54		-0.0018	-2	570	579	AASEDLAGRR													Mascot
		1639.81	1639.88		0.0734	45	550	563	FQANPEANWGPRPR													Mascot
		1639.81	1639.88		0.0734	45	550	563	FQANPEANWGPRPR													Mascot
		1724.87	1724.78		-0.0979	-57	29	44	KAQKPPSPPAMENGTR								Oxidation (M)[11]					Mascot
		2045.05	2044.97		-0.0854	-42	195	213	NVELNGVAHLVQPNQAD													Mascot
									AR
		2230.02	2230.13		0.1076	48	369	389	IKFSAACGPPVTPECEHC													Mascot
									GQR
		2477.21	2477.13		-0.0806	-33	336	357	SSASKQALVFQCVGCGA								Carbamidomethyl (C)[12,15]					Mascot
									FYLQR
		2780.45	2780.35		-0.0965	-35	169	194	FALEVPGLQSVVANDAS													Mascot
									ARAVELMHR
		2807.37	2807.21		-0.1504	-54	285	307	ACHEMALRIVLHSLDLHA								Carbamidomethyl (C)[2,20]					Mascot
									NCYQR
		2807.37	2807.21		-0.1504	-54	285	307	ACHEMALRIVLHSLDLHA								Carbamidomethyl (C)[2,20]					Mascot
									NCYQR
		3794.63	3794.65		0.02	5	610	645	EGTCQLGDQCCYSHSPA								Carbamidomethyl (C)[4]					Mascot
									APVASGDIPIEECPETTTK
Gel Idx/Pos			109/E8						Instr./Gel Origin			BA2060/150407A						Process Status		Analysis Succeeded
Plate [#] Name			[1] 22762						Instrument Sample Name									Spectra		11
Rank		Protein Name						Accession No.		Protein MW	Protein		Pep.		Protein	Protein	Total Ion	Total Ion
											PI		Count		Score	Score	Score	C. I. %
																C. I. %
	1	Serum albumin OS=Mus musculus GN=Alb PE=1 SV=3						ALBU_MOUSE		68647.7	5.75		6		113	100	104	100
		Peptide Information
		Calc. Mass		Obsrv. Mass	± da	± ppm	Start	End	Sequence					Ion	C. I. %		Modification				Rank	Result Type
							Seq.	Seq.						Score
		1479.8	1479.75		-0.0423	-29	422	434	LGEYGFQNAILVR													Mascot
		1479.8	1479.75		-0.0423	-29	422	434	LGEYGFQNAILVR				105		100							Mascot
		1749.66	1749.62		-0.0467	-27	268	281	ECCHGDLLECADDR								Carbamidomethyl (C)[2,3,10]					Mascot
		2230.12	2230.13		0.0066	3	509	527	RPCFSALTVDETYVPKEF													Mascot
									K
		2283.06	2283.11		0.0489	21	98	117	LCAIPNLRENYGELADCC								Carbamidomethyl (C)[2]					Mascot
									TK
		2470.24	2470.19		-0.0505	-20	45	65	GLVLIAFSQYLQKCSYDE								Carbamidomethyl (C)[14]					Mascot
									HAK
		2779.28	2779.36		0.0845	30	384	409	CCAEANPPACYGTVLAE													Mascot
									FQPLVEEPK
	2	Protein FAM185A OS=Mus musculus GN=Fam185a						F185A_MOUSE		39967.1	5.95		9		44	35.057
		PE=2 SV=1
		Peptide Information
		Calc. Mass		Obsrv. Mass	± da	± ppm	Start	End	Sequence					Ion	C. I. %		Modification				Rank	Result Type
							Seq.	Seq.						Score
		1334.73	1334.83		0.0945	71	350	360	HERWINAIAPK													Mascot
		1443.63	1443.59		-0.0427	-30	259	272	MGNITVDSSCGCLK								Oxidation (M)[1]					Mascot
		1479.74	1479.75		0.0093	6	100	112	GLDSLQVKYDADR													Mascot
		1479.74	1479.75		0.0093	6	100	112	GLDSLQVKYDADR				3		0							Mascot
		1859.95	1859.8		-0.1531	-82	14	33	AGALVGALGARTCGSSG								Carbamidomethyl (C)[13]					Mascot
									AQR
		1880.88	1880.86		-0.0245	-13	332	349	DCKGDGVTVTGLMNQAS								Carbamidomethyl (C)[2]					Mascot
									K
		2114.04	2113.81		-0.2303	-109	313	331	LSGKEVVVDEEAHVQEM								Oxidation (M)[17]					Mascot
									AK
		2193.99	2194.03		0.0418	19	183	203	GGDVICCGTVYGNIDIHA								Carbamidomethyl (C)[6]					Mascot
									SDK
		2207.2	2207.03		-0.1648	-75	87	107	VQVAVCGVEHVARGLDS													Mascot
									LQVK
		2677.37	2677.18		-0.1926	-72	204	228	STVSIEKLQGSCVNISTE								Carbamidomethyl (C)[12]					Mascot
									DGLLQAK
	3	Prolyl 3-hydroxylase 2 OS=Mus musculus GN=Leprel1						P3H2_MOUSE		80103.6	5.57		12		37	0
		PE=2 SV=1
		Peptide Information
		Calc. Mass		Obsrv. Mass	± da	± ppm	Start	End	Sequence					Ion	C. I. %		Modification				Rank	Result Type
							Seq.	Seq.						Score
		842.423	842.485		0.0625	74	21	28	GGPQDGRR													Mascot
		864.483	864.49		0.0076	9	501	508	FEGATVLK													Mascot
		1165.64	1165.69		0.0537	46	512	521	FGYEGRVPLK													Mascot
		1165.64	1165.69		0.0537	46	512	521	FGYEGRVPLK													Mascot
		1408.51	1408.59		0.0792	56	234	243	EYFNEDMECR								Carbamidomethyl (C)[9], Oxidation (M)[7]					Mascot
		1724.88	1724.78		-0.1016	-59	658	671	CAVALWFTLDPLYR								Carbamidomethyl (C)[1]					Mascot
		1740.91	1740.77		-0.1438	-83	676	690	IQADEVIAILDQEQR													Mascot
		2044.98	2044.97		-0.0118	-6	406	425	VPSGVNMDGAEVHGLS								Oxidation (M)[7,17]					Mascot
									MGKK
		2691.19	2691.2		0.0074	3	568	590	NDLSHPIHADNCLLDPEA								Carbamidomethyl (C)[12]					Mascot
									NECWK
		2691.25	2691.2		-0.0476	-18	262	284	GGLYEAIADHYMQVLVC								Carbamidomethyl (C)[17]					Mascot
									QHECVR
		2720.26	2720.19		-0.0698	-26	536	557	IVESYFMLNSTLYFSYTH								Oxidation (M)[7]					Mascot
									MVCR
		2748.21	2748.22		0.0017	1	568	590	NDLSHPIHADNCLLDPEA								Carbamidomethyl (C)[12,21]					Mascot
									NECWK
		2748.27	2748.22		-0.0532	-19	262	284	GGLYEAIADHYMQVLVC								Carbamidomethyl (C)[17,21]					Mascot
									QHECVR
		2921.37	2921.26		-0.1118	-38	535	557	KIVESYFMLNSTLYFSYT								Carbamidomethyl (C)[22], Oxidation (M)[8,20]					Mascot
									HMVCR
		3337.69	3337.62		-0.0723	-22	293	319	LSPIENFLPLHYDYLQFAY													Mascot
									YRVGEYVK
		3337.69	3337.62		-0.0723	-22	293	319	LSPIENFLPLHYDYLQFAY													Mascot
									YRVGEYVK
	4	Mediator of RNA polymerase II transcription subunit 16						MED16_MOUSE		91726.1	8.01		12		35	0
		OS=Mus musculus GN=Med16 PE=2 SV=2
		Peptide Information
		Calc. Mass		Obsrv. Mass	± da	± ppm	Start	End	Sequence					Ion	C. I. %		Modification				Rank	Result Type
							Seq.	Seq.						Score
		850.406	850.498		0.092	108	683	688	LWICCR								Carbamidomethyl (C)[4]					Mascot
		870.388	870.514		0.1258	145	788	795	CGCVTMLK								Oxidation (M)[6]					Mascot
		870.388	870.514		0.1258	145	788	795	CGCVTMLK								Oxidation (M)[6]					Mascot
		927.41	927.472		0.0623	67	788	795	CGCVTMLK								Carbamidomethyl (C)[1], Oxidation (M)[6]					Mascot
		1305.72	1305.66		-0.0529	-41	679	688	LLTKLWICCR								Carbamidomethyl (C)[8]					Mascot
		1443.63	1443.59		-0.0433	-30	1	11	MDLAYVCEWEK								Carbamidomethyl (C)[7]					Mascot
		1448.73	1448.85		0.1224	84	810	821	WIKNCLCGGLWR													Mascot
		1537.85	1537.7		-0.1509	-98	549	561	SLLRPHFLNTPDK													Mascot
		1749.84	1749.62		-0.2253	-129	523	537	LSPCTVARVCDYHTK								Carbamidomethyl (C)[4]					Mascot
		1941.13	1940.86		-0.2698	-139	501	517	QKPALQQVLSTRILAMK								Oxidation (M)[16]					Mascot
		2279.12	2279.11		-0.0103	-5	243	261	IDTEILPSLFMRCTTDPNR								Carbamidomethyl (C)[13]					Mascot
		2297.24	2297.11		-0.1236	-54	494	512	LHEEYTRQKPALQQVLST													Mascot
									R
		2780.5	2780.35		-0.1529	-55	302	326	EGLPVNNIFQQISPVVGD								Oxidation (M)[22]					Mascot
									KQPMILK
		2914.37	2914.41		0.0312	11	277	301	DMSEQVLLCASSQTSSL								Carbamidomethyl (C)[9,20]					Mascot
									VECWSLRK
	5	Serine/threonine-protein phosphatase 6 regulatory						ANR28_MOUSE		112826	5.81		13		33	0
		ankyrin repeat subunit A OS=Mus musculus GN=Ankrd
		Peptide Information
		Calc. Mass		Obsrv. Mass	± da	± ppm	Start	End	Sequence					Ion	C. I. %		Modification				Rank	Result Type
							Seq.	Seq.						Score
		856.427	856.5		0.0733	86	494	501	NDANPGIR													Mascot
		996.549	996.551		0.0023	2	685	692	WGRTALHR													Mascot
		1279.67	1279.71		0.0389	30	1009	1019	TVSFEALPIMR								Oxidation (M)[10]					Mascot
		1639.85	1639.89		0.0393	24	308	321	TPLHMTALHGRFSR								Oxidation (M)[5]					Mascot
		1639.85	1639.89		0.0393	24	308	321	TPLHMTALHGRFSR								Oxidation (M)[5]					Mascot
		1724.89	1724.78		-0.1128	-65	176	190	AIHWAAYMGHIEVVK													Mascot
		1740.89	1740.77		-0.1202	-69	176	190	AIHWAAYMGHIEVVK								Oxidation (M)[8]					Mascot
		1881	1880.86		-0.1357	-72	175	190	RAIHWAAYMGHIEVVK													Mascot
		1994.07	1993.91		-0.1614	-81	594	612	GHVECVDVLINQGASILV													Mascot
									K
		2114.13	2113.81		-0.3142	-149	119	138	AVKCAESLVPLLSNVNVS													Mascot
									DR
		2248.05	2247.87		-0.1743	-78	369	389	GIHGMFPLHLAALSGFSD								Oxidation (M)[5]					Mascot
									CCR
		2477.24	2477.13		-0.1118	-45	693	715	GAVTGHEECVDALLQHG								Carbamidomethyl (C)[9]					Mascot
									AKCLLR
		2612.41	2612.07		-0.3371	-129	594	617	GHVECVDVLINQGASILV													Mascot
									KDYVLK
		2663.49	2663.2		-0.2866	-108	42	66	RTPLHAAAYLGDAEIIELLI													Mascot
									LSGAR
		2663.49	2663.2		-0.2866	-108	42	66	RTPLHAAAYLGDAEIIELLI													Mascot
									LSGAR
		3324.56	3324.61		0.0449	14	519	548	LCLQLIASETPLDVLMETS								Carbamidomethyl (C)[2]					Mascot
									GTDMLSDSDNR
	6	Leucine-rich repeat-containing protein 4B OS=Mus						LRC4B_MOUSE		76107.6	6.82		10		32	0
		musculus GN=Lrrc4b PE=1 SV=1
		Peptide Information
		Calc. Mass		Obsrv. Mass	± da	± ppm	Start	End	Sequence					Ion	C. I. %		Modification				Rank	Result Type
							Seq.	Seq.						Score
		842.43	842.485		0.0551	65	1	7	MAQAHIR								Oxidation (M)[1]					Mascot
		1165.58	1165.69		0.1132	97	565	574	DLDDVMKTTK													Mascot
		1165.58	1165.69		0.1132	97	565	574	DLDDVMKTTK													Mascot
		1475.77	1475.71		-0.064	-43	600	611	QHQLHKHHGPTR													Mascot
			1475.71																			Mascot
		1881.02	1880.86		-0.1633	-87	684	701	GPGLNSIHEPLLFKSGSK													Mascot
		2230.02	2230.13		0.1118	50	330	349	ETVPSNTTCCARCHAPA								Carbamidomethyl (C)[9,10,13]					Mascot
									GLK
		2612.22	2612.07		-0.1486	-57	389	412	TGTSMTSVNWLTPNGTL													Mascot
									MTHGSYR
		2748.37	2748.22		-0.1516	-55	670	697	AHYGGNPGGGCGAKGP													Mascot
									GLNSIHEPLLFK
		2748.37	2748.22		-0.1516	-55	670	697	AHYGGNPGGGCGAKGP													Mascot
									GLNSIHEPLLFK
		2779.51	2779.36		-0.1489	-54	575	598	IIIGCFVAITFMAAVMLVAF								Carbamidomethyl (C)[5], Oxidation (M)[12,16]					Mascot
									YKLR
		2779.51	2779.85		0.3403	122	575	598	IIIGCFVAITFMAAVMLVAF								Carbamidomethyl (C)[5], Oxidation (M)[12,16]					Mascot
									YKLR
		2914.38	2914.41		0.0239	8	308	329	VHLNHNPWHCNCDVLWL								Carbamidomethyl (C)[10,12]					Mascot
									SWWLK
		3324.79	3324.61		-0.1806	-54	8	37	GSPCPLLPPGRMSWPH								Oxidation (M)[12]					Mascot
									GALLLLWLFSPPLR
	7	tRNA (guanine(26)-N(2))-dimethyltransferase OS=Mus						TRM1_MOUSE		72303.6	8.35		10		32	0
		musculus GN=Trmt1 PE=1 SV=2
		Peptide Information
		Calc. Mass		Obsrv. Mass	± da	± ppm	Start	End	Sequence					Ion	C. I. %		Modification				Rank	Result Type
							Seq.	Seq.						Score
		996.529	996.551		0.0214	21	276	284	YGAMALKSR													Mascot
		1045.54	1045.53		-0.0051	-5	570	579	AASEDLAGRR													Mascot
		1639.81	1639.89		0.079	48	550	563	FQANPEANWGPRPR													Mascot
		1639.81	1639.89		0.079	48	550	563	FQANPEANWGPRPR													Mascot
		1724.87	1724.78		-0.0937	-54	29	44	KAQKPPSPPAMENGTR								Oxidation (M)[11]					Mascot
		2045.05	2044.97		-0.085	-42	195	213	NVELNGVAHLVQPNQAD													Mascot
									AR
		2230.02	2230.13		0.1076	48	369	389	IKFSAACGPPVTPECEHC													Mascot
									GQR
		2477.21	2477.13		-0.0793	-32	336	357	SSASKQALVFQCVGCGA								Carbamidomethyl (C)[12,15]					Mascot
									FYLQR
		2780.45	2780.35		-0.1026	-37	169	194	FALEVPGLQSVVANDAS													Mascot
									ARAVELMHR
		2807.37	2807.21		-0.1521	-54	285	307	ACHEMALRIVLHSLDLHA								Carbamidomethyl (C)[2,20]					Mascot
									NCYQR
		2807.37	2807.21		-0.1521	-54	285	307	ACHEMALRIVLHSLDLHA								Carbamidomethyl (C)[2,20]					Mascot
									NCYQR
		3794.63	3794.68		0.0469	12	610	645	EGTCQLGDQCCYSHSPA								Carbamidomethyl (C)[4]					Mascot
									APVASGDIPIEECPETTTK
	8	Spermatogenesis-associated protein 22 OS=Mus						SPT22_MOUSE		40138.4	9.62		4		31	0	20	0.359
		musculus GN=Spata22 PE=1 SV=1
		Peptide Information
		Calc. Mass		Obsrv. Mass	± da	± ppm	Start	End	Sequence					Ion	C. I. %		Modification				Rank	Result Type
							Seq.	Seq.						Score
		870.504	870.514		0.0096	11	209	216	TVLGDIPR													Mascot
		870.504	870.514		0.0096	11	209	216	TVLGDIPR				20		0.359							Mascot
		1639.82	1639.89		0.065	40	154	167	QFQTPEFPNLPGHK													Mascot
		1639.82	1639.89		0.065	40	154	167	QFQTPEFPNLPGHK													Mascot
		1747.88	1747.64		-0.2315	-132	74	89	TVNTGQIPASASYPWR													Mascot
		2914.44	2914.41		-0.0381	-13	323	349	CVSVRPASASEQKTFQA													Mascot
									FVTIADAEMK
	9	Coiled-coil domain-containing protein 81 OS=Mus						CCD81_MOUSE		75777.5	9.35		12		30	0
		musculus GN=Ccdc81 PE=2 SV=1
		Peptide Information
		Calc. Mass		Obsrv. Mass	± da	± ppm	Start	End	Sequence					Ion	C. I. %		Modification				Rank	Result Type
							Seq.	Seq.						Score
		850.377	850.498		0.1212	143	625	630	CRQCQR								Carbamidomethyl (C)[1]					Mascot
		864.413	864.49		0.077	89	121	128	DTIEGCVK													Mascot
		1165.59	1165.69		0.0979	84	613	621	LFLLDQCEK								Carbamidomethyl (C)[7]					Mascot
		1165.59	1165.69		0.0979	84	613	621	LFLLDQCEK								Carbamidomethyl (C)[7]					Mascot
		1475.74	1475.71		-0.0336	-23	2	14	LDRVGPGFQDLCR													Mascot
		1724.86	1724.78		-0.075	-43	222	237	TPVEVVGEEGGENRPR													Mascot
		1740.91	1740.77		-0.1451	-83	386	401	NAAYNLGVAEAIRNHK													Mascot
		1880.98	1880.86		-0.1191	-63	121	136	DTIEGCVKETLLFLSR								Carbamidomethyl (C)[6]					Mascot
		1940.91	1940.86		-0.0517	-27	165	181	FYKDFLCSMDGSGILTK								Oxidation (M)[9]					Mascot
		2207	2207.03		0.031	14	303	321	NDNERPRTSPAPACQDH								Carbamidomethyl (C)[14]					Mascot
									NK
		2283.06	2283.11		0.041	18	632	651	TCNTGESNLWPMNKFLQ													Mascot
									GSR
		2299.06	2299.12		0.0574	25	632	651	TCNTGESNLWPMNKFLQ								Oxidation (M)[12]					Mascot
									GSR
		2477.3	2477.13		-0.1765	-71	416	436	RPLSPEINAFKQEEYSQS													Mascot
									LLK
		2780.2	2779.85		-0.3494	-126	310	333	TSPAPACQDHNKAGQEM								Carbamidomethyl (C)[7,18], Oxidation (M)[17]					Mascot
									CYVCLQR
		2780.2	2780.35		0.1479	53	310	333	TSPAPACQDHNKAGQEM								Carbamidomethyl (C)[7,18], Oxidation (M)[17]					Mascot
									CYVCLQR
	10	Nuclear apoptosis-inducing factor 1 OS=Mus musculus						NAIF1_MOUSE		35130.4	7.72		7		29	0
		GN=Naif1 PE=2 SV=1
		Peptide Information
		Calc. Mass		Obsrv. Mass	± da	± ppm	Start	End	Sequence					Ion	C. I. %		Modification				Rank	Result Type
							Seq.	Seq.						Score
		842.498	842.485		-0.0129	-15	64	70	ELPEVKK													Mascot
		870.504	870.514		0.0096	11	63	69	RELPEVK													Mascot
		870.504	870.514		0.0096	11	63	69	RELPEVK				2		0							Mascot
		927.435	927.472		0.0367	40	9	15	KMNFSER								Oxidation (M)[2]					Mascot
		989.531	989.545		0.0142	14	55	63	VNAVATCRR													Mascot
		1305.59	1305.66		0.0789	60	260	270	SQEVQACAQER								Carbamidomethyl (C)[7]					Mascot
		2207.13	2207.03		-0.0948	-43	10	27	MNFSEREVEIIVEELELK													Mascot
		2612.43	2612.07		-0.3518	-135	271	294	QAQAMEGTQAALSVLIQ								Oxidation (M)[5]					Mascot
									VLRPMIK

## Sheet: Protein ID Summary
	Project Code: DOLA150401
	Spot number	MALDI well number	Match Quality	Top Ranked Protein Name [Species]	Accession No.	Protein MW	Protein PI	Pep.Count	Protein Score	Protein Score C.I.%	Total Ion Score	Total Ion C.I.%
	2	E1		Multidrug resistance protein 1B OS=Mus musculus GN=Abcb1b PE=1 SV=1	MDR1B_MOUSE	140905	8.51	6	35	0	35	97.121
	16	E2		Microphthalmia-associated transcription factor OS=Mus musculus GN=Mitf PE=1 SV=3	MITF_MOUSE	58590.2	5.93	4	52	89.707	44	99.549
	28	E3		Haptoglobin OS=Mus musculus GN=Hp PE=1 SV=1	HPT_MOUSE	38727.5	5.88	3	133	100	125	100
	33	E4		Fasciculation and elongation protein zeta-2 OS=Mus musculus GN=Fez2 PE=2 SV=1	FEZ2_MOUSE	39076.1	4.52	8	64	99.365	32	91.323
	8	E5		Antithrombin-III OS=Mus musculus GN=Serpinc1 PE=1 SV=1	ANT3_MOUSE	51970.6	6.1	6	168	100	151	100
	25	E6		Serum albumin OS=Mus musculus GN=Alb PE=1 SV=3	ALBU_MOUSE	68647.7	5.75	4	122	100	115	100
	27	E7		Serum albumin OS=Mus musculus GN=Alb PE=1 SV=3	ALBU_MOUSE	68647.7	5.75	6	120	100	110	100
	28	E8		Serum albumin OS=Mus musculus GN=Alb PE=1 SV=3	ALBU_MOUSE	68647.7	5.75	6	113	100	104	100
	Control
	1 fmol	E9		Beta-galactosidase OS=Escherichia coli (strain K12) GN=lacZ PE=1 SV=2	BGAL_ECOLI	116409	5.28	22	305	100	203	100
	1 fmol	E10		Beta-galactosidase OS=Escherichia coli GN=lacZ PE=3 SV=1	BGAL_ECOLX	116893	5.3	19	227	100	150	100
	1 fmol	E11		Beta-galactosidase OS=Escherichia coli (strain K12) GN=lacZ PE=1 SV=2	BGAL_ECOLI	116409	5.28	20	288	100	203	100
	1 fmol	E12		Beta-galactosidase OS=Escherichia coli GN=lacZ PE=3 SV=1	BGAL_ECOLX	116893	5.3	21	286	100	192	100
	high confidence
	low confidence
	no confidence
